# Supplementary material for: Characterisation of the human uterine microbiome in non-pregnant women through deep sequencing of the V1-2 region of the 16S rRNA gene
Source: PeerJ. 2016 Jan 19;4:e1602. doi: 10.7717/peerj.1602 (PMC4730988; doi:10.7717/peerj.1602)
Supplement: Table S1 — Column A lists the phylotype numbers used to denote the 183 taxa throughout the manuscript and figures. Column B lists the sequences obtained on the Illumina MiSeq platform. Columns D to J show the taxonomic annotation. [file peerj-04-1602-s002.xlsx]

## Sheet: Table S1
Supplementary Table 1. Nucleotide sequences of all 183 phylotypes determined using Illumina-based amplicon deep-sequencing and their phylogenetic assignment
Phylotype	Sequence			Annotation	Phylum	Class	Order	Family	Genus
Phy1	GATGAACGCTAGCTACAGGCTTAACACATGCAAGTCGAGGGGCAGCATTTTAGTTTGCTTGCAAACTAAAGATGGCGACCGGCGCACGGGTGAGTAACACGTATCCAACCTGCCGATAACTCGGGGATAGCCTTTCGAAA-GGTTTTACTATTAAAGAATTTCGGTTATCGATGGGGATGCGTTCCATTAGTTTGTTGGCGGGGTAACGGCCCACCAAGACTACGATGGATAGGGGTTCTGAGAGGAAGGTCCCC			Bacteroides_xylanisolvens	Bacteroidetes	Bacteroidia	Bacteroidales	Bacteroidaceae	Bacteroides
Phy2	GATGAACGCTAGCTACAGGCTTAACACATGCAAGTCGAGGGGCAGCATTTCAGTTTGCTTGCAAACTGGAGATGGCGACCGGCGCACGGGTGAGTAACACGTATCCAACCTGCCGATAACTCGGGGATAGCCTTTCGAAA-GGTCTTATTATTAAAGAATTTCGGTTATCGATGGGGATGCGTTCCATTAGGCAGTTGGTGAGGTAACGGCTCACCAAACCTTCGATGGATAGGGGTTCTGAGAGGAAGGTCCCC			Bacteroides_thetaiotaomicron	Bacteroidetes	Bacteroidia	Bacteroidales	Bacteroidaceae	Bacteroides
Phy3	ATTGAACGCTGGCGGCATGCCTTACACATGCAAGTCGAACGGTAACAGGTTAAGCTGACGAGTGGCGAACGGGTGAGTAATGTATCGGAACGTGCCCAGTCGTGGGGGATAACTGCTCGAAAGAGCAGCTAATACCGCAT-GCGGGGGATCGCAAGACCTCGCGCGATTGGAGCGGCCGATATCAGATTAGGTAGTTGGTGAGGTAAAGGCTCACCAAGCCGACGATCTGTAGCTGGTCTGAGAGGACGACCAGC			Pelomonas	Proteobacteria	Betaproteobacteria	Burkholderiales	Comamonadaceae	Pelomonas
Phy4	GACGAACGCTGGCGGCGTGCCTAATACATGCAAGTCGAGCGAGTCTGCCTTGAAGATCGGAGTGCTTGCACTCTGTGAAACAAGATACAGGCTAGCGGCGGACGGGTGAGTAACACGTGGGTAACCTGCCCAAGAGATCG-TTTAAAAGATGGTTCTGCTATCACTCTTGGATGGACCTGCGGTGCATTAGCTAGTTGGTAGGGTAACGGCCTACCAAGGCGATGATGCATAGCCGAGTTGAGAGACTGATCGGC			Lactobacillus_iners	Firmicutes	Bacilli	Lactobacillales	Lactobacillaceae	Lactobacillus
Phy5	GACGAACGCTGGCGGCGTGCCTAATACATGCAAGTCGAGCGAGCGGAACTAACAGATTTACTTCGGTAATGACGTTAGGAAAGCGAGCGGCGGATGGGTGAGTAACACGTGGGGAACCTGCCCCATAGTCTGGGATACCA-TTAAAAGGCGGCGTAAGCTGTCGCTATGGGATGGCCCCGCGGTGCATTAGCTAGTTGGTAAGGTAAAGGCTTACCAAGGCGATGATGCATAGCCGAGTTGAGAGACTGATCGGC			Lactobacillus_crispatus	Firmicutes	Bacilli	Lactobacillales	Lactobacillaceae	Lactobacillus
Phy6	ATTGAACGCTGGCGGCATGCTTTACACATGCAAGTCGAACGGCAGCATGACCTAGCTTGCTAGGTTGATGGCGAGTGGCGAACGGGTGAGTAATGCATCGGAACGTATCCATTAATGGGGGATAACGCAGCGAAAGTTGT-GTGGGGGATCTTCGGACCTCACGTTAATGGAGCGGCCGATGTCGGATTAGCTAGTTGGTGGGGTAAAGGCTCACCAAGGCGACGATCCGTAGCTGGTCTGAGAGGATGATCAGC			Betaproteobacteria	Proteobacteria	Betaproteobacteria
Phy7	GATGAACGCTAGCTACAGGCTTAACACATGCAAGTCGAGGGGCATCAGGAAGAAAGCTTGCTTTCTTTGCTGGCGACCGGCGCACGGGTGAGTAACACGTATCCAACCTGCCCTTTACTCGGGGATAGCCTTTCGAAAGA-GGTTTCATTATTAAAGGATTCCGGTAAAGGATGGGGATGCGTTCCATTAGGTTGTTGGTGAGGTAACGGCTCACCAAGCCTTCGATGGATAGGGGTTCTGAGAGGAAGGTCCCC			Bacteroides_fragilis	Bacteroidetes	Bacteroidia	Bacteroidales	Bacteroidaceae	Bacteroides
Phy8	ATTGAACGCTGGCGGCAGGCCTAACACATGCAAGTCGAACGGTAACAGGAAGAAGCTTGCTTCTTTGCTGACGAGTGGCGGACGGGTGAGTAATGTCTGGGAAACTGCCTGATGGAGGGGGATAACTACTGGAAACGGTA-GAGGGGGACCTTCGGGCCTCTTGCCATCGGATGTGCCCAGATGGGATTAGCTAGTAGGTGGGGTAACGGCTCACCTAGGCGACGATCCCTAGCTGGTCTGAGAGGATGACCAGC			Escherichia/Shigella	Proteobacteria	Gammaproteobacteria	Enterobacteriales	Enterobacteriaceae	Escherichia/Shigella
Phy9	GATGAACGCTAGCGGGAGGCCTAATACATGCAAGTCGAACGGTAAATGGTAGCAATACTATGAGAGTGGCGTACGGGTGCGTAACGCGTACACAACCTGCCTTGTACTGGGGGATAGCCTCGGGAAACTGAGATTAATAC-ACATTGTAATTAAAGCTCCGGCGGTACAAGATGGGTGTGCGTCCGATTAGGTAGTTGGTGAGGTAACGGCTCACCAAGCCGACGATCGGTAGCTGGTCTGAGAGGACGATCAGC			Chitinophagaceae	Bacteroidetes	Sphingobacteriia	Sphingobacteriales	Chitinophagaceae
Phy10	GATGAACGCTAGCTACAGGCTTAACACATGCAAGTCGCAGGGTAACATGAGGAAAGCTTGCTTTCCTTGATGACGACTGGCGCACGGGTGAGTAACGCGTATCCAACCTTCCCATAACTACGGGATAACCCGTTGAAAGA-AAATAACGATTAAAGGTTTAGCGGTTATGGATGGGGATGCGTCTGATTAGCTTGTTGGCGGGGTAACGGCCCACCAAGGCGACGATCAGTAGGGGTTCTGAGAGGAAGGTCCCC			Prevotella_timonensis	Bacteroidetes	Bacteroidia	Bacteroidales	Prevotellaceae	Prevotella
Phy11	ATTGAACGCTGGCGGCAGGCCTAACACATGCAAGTCGAACGGTAACAGGAAACAGCTTGCTGTTTCGCTGACGAGTGGCGGACGGGTGAGTAATGTCTGGGAAACTGCCTGATGGAGGGGGATAACTACTGGAAACGGTA-GAGGGGGACCTTCGGGCCTCTTGCCATCGGATGTGCCCAGATGGGATTAGCTAGTAGGTGGGGTAACGGCTCACCTAGGCGACGATCCCTAGCTGGTCTGAGAGGATGACCAGC			Escherichia/Shigella	Proteobacteria	Gammaproteobacteria	Enterobacteriales	Enterobacteriaceae	Escherichia/Shigella
Phy12	GATGAACGCTAGCTACAGGCTTAACACATGCAAGTCGAGGGGCAGCATGGTCTTAGCTTGCTAAGGCCGATGGCGACCGGCGCACGGGTGAGTAACACGTATCCAACCTGCCGTCTACTCTTGGACAGCCTTCTGAAAGG-TTCACATGATTAAAGGTATTCCGGTAGACGATGGGGATGCGTTCCATTAGATAGTAGGCGGGGTAACGGCCCACCTAGTCTTCGATGGATAGGGGTTCTGAGAGGAAGGTCCCC			Bacteroides_vulgatus	Bacteroidetes	Bacteroidia	Bacteroidales	Bacteroidaceae	Bacteroides
Phy13	ATTGAACGCTGGCGGCAGGCCTAACACATGCAAGTCGAGCGGTAGAGAGAAGCTTGCTTCTCTTGAGAGCGGCGGACGGGTGAGTAATGCCTAGGAATCTGCCTGGTAGTGGGGGATAACGTTCGGAAACGGACGCTAAT-GCAGGGGACCTTCGGGCCTTGCGCTATCAGATGAGCCTAGGTCGGATTAGCTAGTTGGTGGGGTAATGGCTCACCAAGGCGACGATCCGTAACTGGTCTGAGAGGATGATCAGT			Pseudomonas_sp.	Proteobacteria	Gammaproteobacteria	Pseudomonadales	Pseudomonadaceae	Pseudomonas
Phy14	ATTGAACGCTGGCGGCATGCCTTACACATGCAAGTCGAACGGTAACAGGTTAAGCTGACGAGTGGCGAACGGGTGAGTAATATATCGGAACGTGCCCAGTCGTGGGGGATAACTGCTCGAAAGAGCAGCTAATACCGCAT-GCGGGGGATCGCAAGACCTCGCGCGATTGGAGCGGCCGATATCAGATTAGGTAGTTGGTGGGGTAAAGGCCCACCAAGCCAACGATCTGTAGCTGGTCTGAGAGGACGACCAGC			Pelomonas	Proteobacteria	Betaproteobacteria	Burkholderiales	Comamonadaceae	Pelomonas
Phy15	GATGAACGCTAGCTACAGGCTTAACACATGCAAGTCGAGGGGAAACGGCATCAAGCGCTTGCGCCTGATGGACGTCGACCGGCGCACGGGTGAGTAACGCGTATCCAACCTGCCCCACACTAAGGGATAACCCGCAGAAA-GTCGATGGAACAAAGATTTATCGGTATGGGATGGGGATGCGTCCGATTAGGTTGTTGGCGGGGTAACGGCCCACCAAGCCTTCGATCGGTAGGGGTTCTGAGAGGAAGGTCCCC			Prevotella	Bacteroidetes	Bacteroidia	Bacteroidales	Prevotellaceae	Prevotella
Phy16	ATTGAACGCTGGCGGCAGGCCTAACACATGCAAGTCGAGCGGCAGCGGGAAAGTAGCTTGCTACTTTTGCCGGCGAGCGGCGGACGGGTGAGTAATGCCTGGGAAATTGCCCAGTCGAGGGGGATAACAGTTGGAAACGA-GCAGGGGACCTTCGGGCCTTGCGCGATTGGATATGCCCAGGTGGGATTAGCTAGTTGGTGAGGTAATGGCTCACCAAGGCGACGATCCCTAGCTGGTCTGAGAGGATGATCAGC			Aeromonas	Proteobacteria	Gammaproteobacteria	Aeromonadales	Aeromonadaceae	Aeromonas
Phy17	GATGAACGCTGGCGGCGCGCCTAACACATGCAAGTCGAACGGTTAAAGCATCTTCGGATGTGTATAAAGTGGCGAACGGCTGAGTAACACGTGGGCAACCTGCCCTTTGCACTGGGATAGCCTCGGGAAACCGAGGTTAA-GCGAATATGGGAAAGCTCCGGCGGCAAAGGATGGGCCCGCGGCCTGTTAGCTAGTTGGTGGGGTAGTGGCCTACCAAGGCAATGATGGGTAGCCGGGTTGAGAGACCGACCGGC			Atopobium_vaginae	Actinobacteria	Actinobacteria	Coriobacteriales	Coriobacteriaceae	Atopobium
Phy18	ATTGAACGCTGGCGGCATGCCTTACACATGCAAGTCGAACGGCAGCATGATCTAGCTTGCTAGATTGATGGCGAGTGGCGAACGGGTGAGTAATACATCGGAACGTGCCCTGTAGTGGGGGATAACTAGTCGAAAGATTA-GTGGGGGACCGCAAGGCCTCATGCTATAGGAGCGGCCGATGTCTGATTAGCTAGTTGGTGGGGTAAAGGCCCACCAAGGCGACGATCAGTAGCTGGTCTGAGAGGACGATCAGC			Ralstonia_pickettii/insidiosa	Proteobacteria	Betaproteobacteria	Burkholderiales	Burkholderiaceae	Ralstonia
Phy19	ATTGAACGCTGGCGGCATGCTTTACACATGCAAGTCGAACGGCAGCATGACCTAGCTTGCTAGGTTGATGGCGAGTGGCGAACGGGTGAGTAATACATCGGAACGTGTCCAATAATGGGGGATAACGCAGCGAAAGCTGT-GTGGGGGATCTTAGGACCTCACGTTAATGGAGCGGCCGATGTCGGATTAGCTAGTTGGTGGGGTAAAGGCTCACCAAGGCGACGATCCGTAGCTGGTCTGAGAGGATGATCAGC			Betaproteobacteria	Proteobacteria	Betaproteobacteria
Phy20	GATGAACGCTAGCTACAGGCTTAACACATGCAAGTCGAGGGGCAGCATTTTAGTTTGCTTGCAAACTGAAGATGGCGACCGGCGCACGGGTGAGTAACACGTATCCAACCTGCCGATAACTCCGGGATAGCCTTTCGAAA-GATATTTTTATTAAAGAATTTCGGTTATCGATGGGGATGCGTTCCATTAGTTTGTTGGCGGGGTAACGGCCCACCAAGACTACGATGGATAGGGGTTCTGAGAGGAAGGTCCCC			Bacteroides_ovatus	Bacteroidetes	Bacteroidia	Bacteroidales	Bacteroidaceae	Bacteroides
Phy21	ATTGAACGCTGGCGGCATGCCTTACACATGCAAGTCGAACGGTAACAGGTCTTCGGATGCTGACGAGTGGCGAACGGGTGAGTAATACATCGGAACGTGCCCGAGAGTGGGGGATAACGAAGCGAAAGCTTTGCTAATAC-GCAGGGGACCGCAAGGCCTTGCGCTCACGGAGCGGCCGATGGCAGATTAGGTAGTTGGTGGGATAAAAGCTTACCAAGCCGACGATCTGTAGCTGGTCTGAGAGGACGACCAGC			Acidovorax	Proteobacteria	Betaproteobacteria	Burkholderiales	Comamonadaceae	Acidovorax
Phy22	GACGAACGCTGGCGGCGTGCTTAACACATGCAAGTCGAACGGAAAGGCCCTGCTTTTGTGGGGTGCTCGAGTGGCGAACGGGTGAGTAACACGTGAGTAACCTGCCCTTGACTTTGGGATAACTTCAGGAAACTGGGGCT-GTGGGGGTTGGAAAGTTTCGGCGGTTGGGGATGGACTCGCGGCTTATCAGCTTGTTGGTGGGGTAGTGGCTTACCAAGGCTTTGACGGGTAGCCGGCCTGAGAGGGTGACCGGC			Propionibacterium_acnes	Actinobacteria	Actinobacteria	Actinomycetales	Propionibacteriaceae	Propionibacterium
Phy23	ATTGAACGCTGGCGGCATGCCTTACACATGCAAGTCGAACGGCAGCACGGGAGCTTGCTCCTGGTGGCGAGTGGCGAACGGGTGAGTAATATATCGGAACGTGCCCTAGAGTGGGGGATAACTAGTCGAAAGATTAGCTA-GTGGGGGATCGCAAGACCTCATGCTCGTGGAGCGGCCGATATCTGATTAGCTAGTTGGTGAGGTAAAGGCTCACCAAGGCGACGATCAGTAGCTGGTCTGAGAGGACGACCAGC			Herbaspirillum	Proteobacteria	Betaproteobacteria	Burkholderiales	Oxalobacteraceae	Herbaspirillum
Phy24	GATGAACGCTAGCTACAGGCTTAACACATGCAAGTCGAGGGGCAGCATGACCTAGCAATAGGTTGATGGCGACCGGCGCACGGGTGAGTAACACGTATCCAACCTACCGGTTATTCCGGGATAGCCTTTCGAAAGAAAGA-CTTTTTGTTATTAAAGAATTTCGATAACCGATGGGGATGCGTTCCATTAGTTTGTTGGCGGGGTAACGGCCCACCAAGACATCGATGGATAGGGGTTCTGAGAGGAAGGTCCCC			Bacteroides_cellulosilyticus(intestinalis)	Bacteroidetes	Bacteroidia	Bacteroidales	Bacteroidaceae	Bacteroides
Phy25	ATTGAACGCTGGCGGAATGCTTTACACATGCAAGTCGAACGGCAGCACGGGAGCTTGCTCCTGGTGGCGAGTGGCGAACGGGTGAGTAATATATCGGAACATGTCCAATAATGGGGGATAACTATCCGAAAGGATAGCTA-GCGGGGGATCGTAAGACCTCGCGTTAATGGAGTGGCCGATATCTGATTAGCTAGTTGGTGAGGTAAGGGCTCACCAAGGCGACGATCAGTAGCTGGTCTGAGAGGACGACCAGC			Betaproteobacteria	Proteobacteria
Phy26	GATGAACGCTAGCGACAGGCTTAACACATGCAAGTCGAGGGGCAGCATGATTTGTAGCAATACAGATTGATGGCGACCGGCGCACGGGTGAGTAACGCGTATGCAACTTACCTATCAGAGGGGGATAGCCCGGCGAAAGT-GAATATTTGTTAAAGATTCATCGCTGATAGATAGGCATGCGTTCCATTAGGCAGTTGGCGGGGTAACGGCCCACCAAACCGACGATGGATAGGGGTTCTGAGAGGAAGGTCCCC			Parabacteroides_merdae	Bacteroidetes	Bacteroidia	Bacteroidales	Porphyromonadaceae	Parabacteroides
Phy27	GATGAACGCTGGCGGCGTGCCTAACACATGCAAGTCGAACGAAGCAATTGAAGGAAGTTTTCGGATGGAATTCGATTGACTGAGTGGCGGACGGGTGAGTAACGCGTGGATAACCTGCCTCACACTGGGGGATAACAGTT-GTACAGTGTGAAAAACTCCGGTGGTGTGAGATGGATCCGCGTCTGATTAGCCAGTTGGCGGGGTAACGGCCCACCAAAGCGACGATCAGTAGCCGACCTGAGAGGGTGACCGGC			Clostridium_XlVa	Firmicutes	Clostridia	Clostridiales	Lachnospiraceae	Clostridium XlVa
Phy28	GATGAACGCTAGCTATAGGCTTAACACATGCAAGTCGAGGGGCAGCATATAGATTGCTTGCAATTTATGATGGCGACCGGCGCACGGGTGAGTAACGCGTATCCAACCTACCCATTACTAGGGAATAACCCAGCGAAAGT-AGATTTCGACGAAAGATTTATCGGTATTGGATGGGGATGCGTCTGATTAGCTTGTTGGCGGGGTAAAGGCCCACCAAGGCAACGATCAGTAGGGGTTCTGAGAGGAAGGTCCCC			Prevotella_amnii	Bacteroidetes	Bacteroidia	Bacteroidales	Prevotellaceae	Prevotella
Phy29	GATGAACGCTAGCGACAGGCTTAACACATGCAAGTCGAGGGGCAGCACAGGTAGCAATACCGGGTGGCGACCGGCGCACGGGTGAGTAACGCGTATGCAACTTACCTATCAGAGGGGGATAACCCGGCGAAAGTCGGACT-GGATATTTGCTAAAGATTCATCGCTGATAGATAGGCATGCGTTCCATTAGGCAGTTGGCGGGGTAACGGCCCACCAAACCGACGATGGATAGGGGTTCTGAGAGGAAGGTCCCC			Parabacteroides_distasonis	Bacteroidetes	Bacteroidia	Bacteroidales	Porphyromonadaceae	Parabacteroides
Phy30	GACGAACGCTGGCGGCGTGCCTAATACATGCAAGTCGAGCGAGCTTGCCTATAGAAATTCTTCGGAATGGACATAGATACAAGCTAGCGGCGGATGGGTGAGTAACGCGTGGGTAACCTGCCCTTAAGTCTGGGATACCA-TTAAAAGGCGGCGTAAGCTGTCGCTAAAGGATGGACCTGCGATGCATTAGCTAGTTGGTAAGGTAACGGCTTACCAAGGCGATGATGCATAGCCGAGTTGAGAGACTGATCGGC			Lactobacillus_jensenii	Firmicutes	Bacilli	Lactobacillales	Lactobacillaceae	Lactobacillus
Phy31	GATGAACGCTGGCGGCGTGCCTAACACATGCAAGTCGAACGAAGCAATTAAGATGAAGTTTTCGGATGGAATCTTGATTGACTGAGTGGCGGACGGGTGAGTAACGCGTGGATAACCTGCCTCACACTGGGGGATAACAG-GCAGTGTGTGAAAAACTCCGGTGGTGTGAGATGGATCCGCGTCTGATTAGCCAGTTGGCGGGGTAACGGCCCACCAAAGCGACGATCAGTAGCCGACCTGAGAGGGTGACCGGC			Clostridium_XlVa	Firmicutes	Clostridia	Clostridiales	Lachnospiraceae	Clostridium XlVa
Phy32	GACGAACGCTGGCGGCGTGCCTAACACATGCAAGTCGAACGGAGAATTTTATTTCGGTAGAATTCTTAGTGGCGAACGGGTGAGTAACGCGTAGGCAACCTGCCCTTTAGACGGGGACAACATTCCGAAAGGAGTGCTAA-TGGCCTCTACAAGTAAGCTATCGCTAAAGGATGGGCCTGCGTCTGATTAGCTAGTTGGTAGTGTAACGGACTACCAAGGCGATGATCAGTAGCCGGTCTGAGAGGATGAACGGC			Phascolarctobacterium_faecium	Firmicutes	Negativicutes	Selenomonadales	Acidaminococcaceae	Phascolarctobacterium
Phy33	ATTGAACGCTGGCGGCATGCCTTACACATGCAAGTCGAACGGCAGCGCGGGGCAACCTGGCGGCGAGTGGCGAACGGGTGAGTAATATATCGGAACATACCCTAGAGTGGGGGATAACGTAGCGAAAGTTACGCTAATAC-GTGGGGGATCGCAAGACCTCATGCTCATGGAGTGGCCGATATCTGATTAGCTAGTTGGTGAGGTAAAGGCTCACCAAGGCGACGATCAGTAGCTGGTCTGAGAGGACGACCAGC			Undibacterium_jejuense	Proteobacteria	Betaproteobacteria	Burkholderiales	Oxalobacteraceae	Undibacterium
Phy34	AGCGAACGCTGGCGGCAGGCTTAACACATGCAAGTCGAACGGTCCTTCGGGATAGTGGCGGACGGGTGAGTAACACGTGGGAACGTACCCTTAGGTTCGGAACAACACAGGGAAACTTGTGCTAATACCGGATGAGCCCT-CCCTTCGGGGGAAAGATTTATCGCCTTTGGAGCGGCCCGCGTCTGATTAGCTTGTTGGTGAGGTAATGGCTCACCAAGGCTACGATCAGTAGCTGGTCTGAGAGGATGGCCAGC			Caulobacter	Proteobacteria	Alphaproteobacteria	Caulobacterales	Caulobacteraceae	Caulobacter
Phy35	GATGAACGCTAGCTACAGGCTTAACACATGCAAGTCGAGGGGCAGCATGAACTTAGCTTGCTAAGTTTGATGGCGACCGGCGCACGGGTGAGTAACACGTATCCAACCTGCCGATGACTCGGGGATAGCCTTTCGAAAGA-GGTAGAACTATTAAAGAATTTCGGTCATCGATGGGGATGCGTTCCATTAGGTTGTTGGCGGGGTAACGGCCCACCAAGCCTTCGATGGATAGGGGTTCTGAGAGGAAGGTCCCC			Bacteroides_uniformis	Bacteroidetes	Bacteroidia	Bacteroidales	Bacteroidaceae	Bacteroides
Phy36	ATTGAACGCTGGCGGCAGGCCTAACACATGCAAGTCGAGCGGTAGCACAGAGAGCTTGCTCTCGGGTGACGAGCGGCGGACGGGTGAGTAATGTCTGGGAAACTGCCTGATGGAGGGGGATAACTACTGGAAACGGTAGC-GTGGGGGACCTTCGGGCCTCATGCCATCAGATGTGCCCAGATGGGATTAGCTAGTAGGTGGGGTAACGGCTCACCTAGGCGACGATCCCTAGCTGGTCTGAGAGGATGACCAGC			Enterobacteriaceae	Proteobacteria	Gammaproteobacteria	Enterobacteriales	Enterobacteriaceae
Phy37	ATTGAACGCTGGCGGCAGGCCTAACACATGCAAGTCGAGCGGATGACGGGAGCTTGCTCCTTGATTCAGCGGCGGACGGGTGAGTAATGCCTAGGAATCTGCCTGGTAGTGGGGGACAACGTTTCGAAAGGAACGCTAAT-GCAGGGGACCTTCGGGCCTTGCGCTATCAGATGAGCCTAGGTCGGATTAGCTAGTTGGTGGGGTAATGGCTCACCAAGGCGACGATCCGTAACTGGTCTGAGAGGATGATCAGT			Pseudomonas_sp.	Proteobacteria	Gammaproteobacteria	Pseudomonadales	Pseudomonadaceae	Pseudomonas
Phy38	GATGAACGCTAGCGATAGGCTTAACACATGCAAGTCGAGGGGCAGCGAGATGTAGCAATACGTCGTCGGCGACCGGCGAATGGGTGAGTAACACGTATGCAACTTACCTCTTAGTGGTGAATAACTCGATGAAAGTCGGA-AGAAGAGGAGGAAAGATTAATCGCTAAGAGATAGGCCTGCGTTCCATTAGCTAGTTGGTAAGGTAACGGCTTACCAAGGCAACGATGGATAGGGGGACTGAGAGGTTGACCCCC			Porphyromonas_uenonis	Bacteroidetes	Bacteroidia	Bacteroidales	Porphyromonadaceae	Porphyromonas
Phy39	ATTGAACGCTGGCGGCATGCCTTACACATGCAAGTCGAACGGCAGCACGGGGGCAACCCTGGTGGCGAGTGGCGAACGGGTGAGTAATACATCGGAACGTGTCCTGTAGTGGGGGATAGCCCGGCGAAAGCCGGATTAAT-GCGGGGGATCTTAGGACCTCGCGCTACAGGGGCGGCCGATGGCAGATTAGCTAGTTGGTGGGGTAAAGGCCTACCAAGGCGACGATCTGTAGCTGGTCTGAGAGGACGACCAGC			Burkholderia	Proteobacteria	Betaproteobacteria	Burkholderiales	Burkholderiaceae	Burkholderia
Phy40	GATGAACGCTGGCGGCGTGCCTAACACATGCAAGTCGAACGAAGCGATTTAACGGAAGTTTTCGGATGGAAGTTGAATTGACTGAGTGGCGGACGGGTGAGTAACGCGTGGGTAACCTGCCTTGTACTGGGGGACAACAG-ATACAGTGTGAAAAACTCCGGTGGTACAAGATGGACCCGCGTCTGATTAGCTAGTTGGTAAGGTAACGGCTTACCAAGGCGACGATCAGTAGCCGACCTGAGAGGGTGACCGGC			Clostridium_XlVa	Firmicutes	Clostridia	Clostridiales	Lachnospiraceae	Clostridium XlVa
Phy41	AACGAACGCTGGCGGCAGGCTTAACACATGCAAGTCGAGCGCCCCGCAAGGGGAGCGGCAGACGGGTGAGTAACGCGTGGGAATCTACCCATCACTACGGAACAACTCCGGGAAACTGGAGCTAATACCGTATACGTCCT-TCCTTCGGGAGAAAGATTTATCGGTGATGGATGAGCCCGCGTTGGATTAGCTAGTTGGTGGGGTAATGGCCTACCAAGGCGACGATCCATAGCTGGTCTGAGAGGATGATCAGC			Mesorhizobium	Proteobacteria	Alphaproteobacteria	Rhizobiales	Phyllobacteriaceae	Mesorhizobium
Phy42	GACGAACGCTGGCGGCGTGCTTAACACATGCAAGTCGAACGAGAGGACATGGGAAGCTTGCTTCCTATGAAATCGAGTGGCAAACGGGTGAGTAACGCGTAAACAACCTGCCCTTCGGATGGGGATAACAGCCGGAAACG-ATGGCCTCTATACAAAGCTATCGCCGAAGGAGGGGTTTGCGTCTGATTAGCTGGTTGGAGGGGTAACGGCCCAACAAGGCGATGATCAGTAGCCGGTCTGAGAGGATGAACGGC			Megasphaera	Firmicutes	Negativicutes	Selenomonadales	Veillonellaceae	Megasphaera
Phy43	ATTGAACGCTGGCGGCATGCCTTACACATGCAAGTCGAACGGTAACGCGGGGCAACCTGGCGACGAGTGGCGAACGGGTGAGTAATGCATCGGAACGTGCCCAGTAGTGGGGGATAGCCCGGCGAAAGCCGGATTAATAC-GCGGGGGACCGCAAGGCCTCGCGCTATTGGAGCGGCCGATGTCAGATTAGGTAGTTGGTGGGGTAAAGGCCTACCAAGCCTACGATCTGTAGCTGGTCTGAGAGGACGACCAGC			Burkholderiales	Proteobacteria	Betaproteobacteria	Burkholderiales		´
Phy44	GATGAACGCTGGCGGCGTGCTTAACACATGCAAGTCGAACGGAGCTTTGAGGAAGTGCTTGCACAGAATTAAAGCTTAGTGGCGGACGGGTGAGTAACGCGTGAGGAACCTGCCTTTCACAGTGGAATAACAACGGGAAA-AGAGCGATTAAAGGAGAAATCCGGTGAAAGATGGACTCGCGTCCGATTAGCTAGTTGGTGAGGTAACGGCCCACCAAGGCGACGATCGGTAGCCGAACTGAGAGGTTGATCGGC			Saccharofermentans	Firmicutes	Clostridia	Clostridiales	Ruminococcaceae	Saccharofermentans
Phy45	GATGAACGCTGGCGGCGTGCCTAACACATGCAAGTCGAACGAAGCAATTAAAATGAAGTTTTCGGATGGATTTTTAATTGACTGAGTGGCGGACGGGTGAGTAACGCGTGGATAACCTGCCTCACACTGGGGGATAACAG-GTACGGTGTGAAAAACTCCGGTGGTGTGAGATGGATCCGCGTCTGATTAGCCAGTTGGCGGGGTAACGGCCCACCAAAGCGACGATCAGTAGCCGACCTGAGAGGGTGACCGGC			Clostridium_XlVa	Firmicutes	Clostridia	Clostridiales	Lachnospiraceae	Clostridium XlVa
Phy46	GATGAACGCTAGCTACAGGCTTAACACATGCAAGTCGAGGGGCAGCATGGTCTAGCAATAGACTGATGGCGACCGGCGCACGGGTGAGTAACACGTATCCAACCTACCGGTTATTCTGGGATAGCCTTTCGAAAGAAAGA-CTTCTTGTTATTAAAGAATTTCGATAACCGATGGGGATGCGTTCCATTAGTTTGTTGGCGGGGTAACGGCCCACCAAGACATCGATGGATAGGGGTTCTGAGAGGAAGGTCCCC			Bacteroides	Bacteroidetes	Bacteroidia	Bacteroidales	Bacteroidaceae	Bacteroides
Phy47	GACGAACGCTGGCGGCGTGCTTAACACATGCAAGTCGAACGATGAAGCGGGTGCTTGCACTCGTGGATTAGTGGCGAACGGGCGAGTAACACGTGAGTAACCTGTCCTTTTCTTTGGGATAACGGCTGGAAACGGCTGCT-GTGGTTTGGAAAGGTTTTTTCTGGGATTGGGTGGGCTCGCGGCCTATCAGCTTGTTGGTGGGGTGATGGCTTACCAAGGCTTTGACGGGTAGCCGGCCTGAGAGGGTGGTCGGT			Mobiluncus_curtisii	Actinobacteria	Actinobacteria	Actinomycetales	Actinomycetaceae	Mobiluncus
Phy48	GACGAACGCTGGCGGCGTGCTTAACACATGCAAGTCGAACGGAGAACTTATTTCGGTAAGTTCTTAGTGGCGAACGGGTGAGTAACGCGTGGGCAACCTGCCCTCCAGTTGGGGACAACATTCCGAAAGGGATGCTAATA-TGGCCTCTGCTTGCAAGCTATCGCTGGAAGATGGGCCCGCGTCTGATTAGCTAGTTGGTGGGGTAACGGCTCACCAAGGCGATGATCAGTAGCCGGTCTGAGAGGATGAACGGC			Acidaminococcus_intestinis	Firmicutes	Negativicutes	Selenomonadales	Acidaminococcaceae	Acidaminococcus
Phy49	GATGAACGCTGGCGGCGTGCTTAACACATGCAAGTCGAACGGAGTTAATTTGAGGAAGCAAGCTTGCTTGAAGAATTAAATTAACTTAGTGGCGGACGGGCGAGTAACACGTGAGCAACCTGCCTCTTACAGGGGAATAA-TTTAACATCAAAGGAGCAATCCGGTAAGAGATGGGCTCGCGTCCGATTAGCTAGTTGGTAGGGTAACGGCCTACCAAGGCGACGATCGGTAGCCGGACTGAGAGGTCGAACGGC			Saccharofermentans	Firmicutes	Clostridia	Clostridiales	Ruminococcaceae	Saccharofermentans
Phy50	ATTGAACGCTGGCGGCATGCTTTACACATGCAAGTCGAGCGGCAGCGCGGGGGCAACCCTGGCGGCGAGCGGCGAACGGGTGAGTAATGCATCGGAACGTATCCTGTAGTGGGGGATAACCCAGCGAAAGTTGGGCTAAT-GGGGGACCTGAAAGGGCCTCGCGCTGCCGGAGCGGCCGATGTCCGATTAGCTAGTTGGTGGGGTAAAGGCTTACCAAGGCGACGATCGGTAGCTGGTCTGAGAGGATGATCAGC			Betaproteobacteria	Proteobacteria	Betaproteobacteria
Phy51	AATGAACGCTGGCGGCATGCCTAACACATGCAAGTCGAACGAAGGCTTCGGCCTTAGTGGCGCACGGGTGCGTAACGCGTGGGAATCTGCCCTCAGGTTCGGAATAACAGCGAGAAATTGCTGCTAATACCGGATGATAT-ATCGCGAGATCAAAGATTTATCGCCTGAGGATGAGCCCGCGTAGGATTAGCTAGTTGGTGTGGTAAAGGCGCACCAAGGCGACGATCCTTAGCTGGTCTGAGAGGATGATCAGC			Sphingomonas	Proteobacteria	Alphaproteobacteria	Sphingomonadales	Sphingomonadaceae	Sphingomonas
Phy52	GATGAACGCTAGCGACAGGCTTAACACATGCAAGTCGAGGGGCAGCGGGGTGTAGCAATACACCGCCGGCGACCGGCGCACGGGTGAGTAACGCGTATGCAACTTGCCTATCAGAGGGGGATAACCCGGCGAAAGTCGGA-GGATATTTGCTAAAGATTCATCGCTGATAGATAGGCATGCGTTCCATTAGGCAGTTGGCGGGGTAACGGCCCACCAAACCGACGATGGATAGGGGTTCTGAGAGGAAGGTCCCC			Parabacteroides_distasonis	Bacteroidetes	Bacteroidia	Bacteroidales	Porphyromonadaceae	Parabacteroides
Phy53	GATGAACGCTAGCGGCAGGCTTAATACATGCAAGTCGAGGGACAGCACAGGTAGCAATACTGGGTGGTAACCGGCAAACGGGTGCGGAACACGTACACAACCTTCCTTTAAGTGGGGGATAGCCCAGAGAAATTTGGATT-ACTTTACTGTTATAGATACGTCGCTTAATGATGGGTGTGCGTCTGATTAGATAGTTGGGGAGGTAACGGCTCACCAAGTCAACGATCAGTAGCTGATGTGAGAGCATGATCAGC			Sediminibacterium	Bacteroidetes	Sphingobacteriia	Sphingobacteriales	Chitinophagaceae	Sediminibacterium
Phy54	AACGAACGCTGGCGGCAGGCCTAACACATGCAAGTCGAACGCCCCGCAAGGGGAGTGGCAGACGGGTGAGTAACGCGTGGGAACCTACCTTACGGTCGGGAATAGCTCAGGGAAACTTGGGGTAATACCGGATACGCCCT-CCCTTACGGGGAAAGATTTATCGCCGTTAGATGGGCCCGCGTAGGATTAGCTAGTTGGTGAGGTAATGGCTCACCAAGGCGACGATCCTTAGCTGGTCTGAGAGGATGATCAGC			Pedomicrobium	Proteobacteria	Alphaproteobacteria	Rhizobiales	Hyphomicrobiaceae	Pedomicrobium
Phy55	GACGAACGCTGGCGGCGTGCTTAACACATGCAAGTCGAACGGGAAGACATGAAGAGCTTGCTCTTTATGAAATCCAGTGGCAAACGGGTGAGTAACACGTAAACAACCTGCCTTCAGGATGGGGACAACAGACGGAAACG-TGGCCTCTACTTGTAAGCTATCGCCTGAAGAGGGGTTTGCGTCCGATTAGGTAGTTGGTGAGGTAACGGCCCACCAAGCCGACGATCGGTAGCCGGTCTGAGAGGATGAACGGC			Dialister	Firmicutes	Negativicutes	Selenomonadales	Veillonellaceae	Dialister
Phy56	GATGAACGCTAGCTATAGGCTTAACACATGCAAGTCGAGGGGAAACGGCAGAGAGTGCTTGCACACTTTGGACGTCGACCGGCGCACGGGTGAGTAACGCGTATCCAACCTGCCCTTTACTTGGGGATAACCCGTTGAAA-TGATTTGAATTAAAGATTTATCGGTATAGGATGGGGATGCGTCTGATTAGCTTGTTGGTGAGGTAACGGCTCACCAAGGCCACGATCAGTAGGGGTTCTGAGAGGAAGGTCCCC			Prevotella_disiens	Bacteroidetes	Bacteroidia	Bacteroidales	Prevotellaceae	Prevotella
Phy57	AGCGAACGCTGGCGGCAGGCTTAACACATGCAAGTCGAGCGGGCGTAGCAATACGTCAGCGGCAGACGGGTGAGTAACGCGTGGGAACGTACCTTTTGGTTCGGAACAACACAGGGAAACTTGTGCTAATACCGGATAAG-CCCTTACGGGGAAAGATTTATCGCCGAAAGATCGGCCCGCGTCTGATTAGCTAGTTGGTAGGGTAATGGCCTACCAAGGCGACGATCAGTAGCTGGTCTGAGAGGATGATCAGC			Bradyrhizobium	Proteobacteria	Alphaproteobacteria	Rhizobiales	Bradyrhizobiaceae	Bradyrhizobium
Phy58	GATGAACGCTGGCGGCGTGCCTAATACATGCAAGTCGAGCGAACTGATTAGAAGCTTGCTTCTATGACGTTAGCGGCGGACGGGTGAGTAACACGTGGGCAACCTGCCTGTAAGACTGGGATAACTTCGGGAAACCGAAG-TTGAAAGATGGTTTCGGCTATCACTTACAGATGGGCCCGCGGTGCATTAGCTAGTTGGTGAGGTAACGGCTCACCAAGGCAACGATGCATAGCCGACCTGAGAGGGTGATCGGC			Bacillus	Firmicutes	Bacilli	Bacillales	Bacillaceae 1	Bacillus
Phy59	AATTAACGCTGGCAGAGTGCATAACACATGCAAGTCGAGCGGGACTGTTTGAGATTACATCAAGAGCAGTTTAGCGGCAGACGAGTGAGTAACACGTAAGCAATCTACCCCCGAATGGCGAACAACCAGCCGAAAGGCTG-GGAGGAGAGACCCGCAAGGGTCGTTCAGGGAGGAGCTTGCGGCCCATCAGCTAGTTGGCGGTGTAACGGACCACCAAGGCTACGACGGGTACCCGGGCTGAAAGGCCGGACGGG			Bacteria
Phy60	GACGAACGCTGGCGGCGCGCTTAACACATGCAAGTCGAGCGATGAAATCTTAACAGAACCCTTCGGGGCGAAGATAAGACGGATTAGCGGCGGACGGGTGAGTAACACGTGAGTAACCTGCCTTTTACACAGGGATAGCC-TAAGAAAGTTAAAACTCCGGTGGTAAAAGATGGACTCGCGTCCCATTAGCTAGTTGGTGAAGGTAACGGCCCACCAAGGCAACGATGGGTAGCCGGCCTGAGAGGGTGAACGGC			Peptoniphilus	Firmicutes	Clostridia	Clostridiales	Clostridiales_Incertae Sedis XI	Peptoniphilus
Phy61	GACGAACGCTGGCGGCGTGCCTAATACATGCAAGTCGAACGCTTCTTTCCTCCCGAGTGCTTGCACTCAATTGGAAAGAGGAGTGGCGGACGGGTGAGTAACACGTGGGTAACCTACCCATCAGAGGGGGATAACACTTG-GTGAAAGGCGCTTTCGGGTGTCGCTGATGGATGGACCCGCGGTGCATTAGCTAGTTGGTGAGGTAACGGCTCACCAAGGCCACGATGCATAGCCGACCTGAGAGGGTGATCGGC			Enterococcus_faecalis	Firmicutes	Bacilli	Lactobacillales	Enterococcaceae	Enterococcus
Phy62	ATTGAACGCTGGCGGCATGCCTTACACATGCAAGTCGAACGGTAACAGGTCTTCGGATGCTGACGAGTGGCGAACGGGTGAGTAATACATCGGAACGTGCCCAGACGTGGGGGATAACGAGGCGAAAGCTTTGCTAATAC-GCAGGGGACCGCAAGGCCTTGCGCGTTTGGAGCGGCCGATGGCAGATTAGGTAGTTGGTGGGATAAAAGCTTACCAAGCCGACGATCTGTAGCTGGTCTGAGAGGACGACCAGC			Acidovorax_caeni	Proteobacteria	Betaproteobacteria	Burkholderiales	Comamonadaceae	Acidovorax
Phy63	GATGAACGCTAGCGGCAGGCTTAATACATGCAAGTCGTGGGGCAGCATGAGTAGCAATACTTGATGGCGACCGGCAAACGGGTGCGGAACACGTACACAACCTTCCTTTAGATGGGGAATAGCCCAGAGAAATTTGGATT-TTTTTTATATTATAGCTTCGGCGTCTTAAGATGGGTGTGCGTCTGATTAGGTAGTTGGCGGGGTAACGGCCCACCAAGCCTACGATCAGTAGCTGATGTGAGAGCATGATCAGC			Sediminibacterium	Bacteroidetes	Sphingobacteriia	Sphingobacteriales	Chitinophagaceae	Sediminibacterium
Phy64	GATGAACGCTGGCGGCGTGCTTAACACATGCAAGTCGAACGGAGAGCCAATGACGGAGTTTTCGGACAACGGATTTGGTTTCTTAGTGGCGGACGGGTGAGTAACGCGTGAGCAACCTGCCTTGGAGTGGGGAATAACAG-CTCTTGCTGCCAAAGATTTATCGCTCTGAGATGGACTCGCGTCTGATTAGCTGGTTGGCGGGGTAACGGCCCACCAAGGCGACGATCAGTAGCCGGACTGAGAGGTTGACCGGC			Ruminococcaceae	Firmicutes	Clostridia	Clostridiales	Ruminococcaceae
Phy65	AACGAACGCTGGCGGCAGGCTTAACACATGCAAGTCGAGCGCCCCGCAAGGGGAGCGGCAGACGGGTGAGTAACGCGTGGGAACGTACCTTTTGGTTCGGAACAACTCCGGGAAACTGGAGCTAATACCGGATAAGCCCT-CCCTTCGGGGGAAAGATTTATCGCCGAAAGATCGGCCCGCGTCTGATTAGCTAGTTGGTGAGGTAACGGCTCACCAAGGCGACGATCAGTAGCTGGTCTGAGAGGATGATCAGC			Rhizobiales	Proteobacteria	Alphaproteobacteria	Rhizobiales
Phy66	AGCGAACGCTGGCGGCAGGCTTAACACATGCAAGTCGAGCGCCCCGCAAGGGGAGCGGCAGACGGGTGAGTAACGCGTGGGAACGTACCTTTTGGTTCGGAACAACACAGGGAAACTTGTGCTAATACCGGATAAGCCCT-CCCTTACGGGGAAAGATTTATCGCCGAAAGATCGGCCCGCGTCTGATTAGCTTGTTGGTGAGGTAACGGCTCACCAAGGCGACGATCAGTAGCTGGTCTGAGAGGATGATCAGC			Bradyrhizobiaceae	Proteobacteria	Alphaproteobacteria	Rhizobiales	Bradyrhizobiaceae
Phy67	GATGAACGCTGGCGGCGTGCTTAACACATGCAAGTCGAACGAGAGATCCGGACGGAAGTTTTCGGACGGAAGAGCGGATTTCGAGTGGCGGACGGGTGAGTAACGCGTGGGGAACCTGCCTCATACAGGGGGATACCAGC-GCTCAGGGGTAAAAACTCCGGTGGTATGAGATGGACCCGCGTTCGATTAGCCAGTTGGCGGGGTAACGGCCCACCAAAGCGACGATCGATAGCCGATCTGAGAGGATGACCGGC			Moryella	Firmicutes	Clostridia	Clostridiales	Lachnospiraceae	Moryella
Phy68	GATGAACGCTAGCTACAGGCTTAACACATGCAAGTCGAGGGGCAGCATGATTGAAGCTTGCTTCAATCGATGGCGACCGGCGCACGGGTGAGTAACACGTATCCAACCTGCCGATAACTCGGGGATAGCCTTTCGAAAGA-GGTTTCACTATTAAAGAATTTCGGTTATCGATGGGGATGCGTTCCATTAGATAGTTGGCGGGGTAACGGCCCACCAAGTCAACGATGGATAGGGGTTCTGAGAGGAAGGTCCCC			Bacteroides_eggerthii	Bacteroidetes	Bacteroidia	Bacteroidales	Bacteroidaceae	Bacteroides
Phy69	GATGAACGCTAGCGGCAGGCTTAATACATGCAAGTCGTGGGGCAGCAGGAGTAGCAATACTTGCTGGCGACCGGCAAACGGGTGCGGAACACGTACACAACCTTCCTTCAAGCGGGGAATAGCCCAGAGAAATTTGGATT-TACAAGATATTAAAGCTTCGGCACTTAAAGATGGGTGTGCGTCTGATTAGATAGTTGGTGAGGTAACGGCTCACCAAGTCAACGATCAGTAGCTGATGTGAGAGCATGATCAGC			Sediminibacterium	Bacteroidetes	Sphingobacteriia	Sphingobacteriales	Chitinophagaceae	Sediminibacterium
Phy70	ATTGAACGCTGGCGGCATGCCTTACACATGCAAGTCGAACGGTAACAGGTCTTCGGATGCTGACGAGTGGCGAACGGGTGAGTAATACATCGGAACGTGCCCGATCGTGGGGGATAACGAAGCGAAAGCTTTGCTAATAC-GCAGGGGACCGCAAGGCCTTGCGCGAACGGAGCGGCCGATGGCAGATTAGGTAGTTGGTGGGGTAAAGGCTCACCAAGCCAACGATCTGTAGCTGGTCTGAGAGGACGACCAGC			Acidovorax	Proteobacteria	Betaproteobacteria	Burkholderiales	Comamonadaceae	Acidovorax
Phy71	ATTGAACGCTGGCGGCGTGCCTAACACATGCAAGTCGGGCGGTAACAGGTGTAGCAATACATGCTGACGAGCGGCGAACGGGTGAGTAACGCTTCGGAATCTACCCATGGGTGGGGAATAACCAGCCGAAAGGTTGGCTA-GCAGGGGATCGCAAGACCTTGCGCCGATGGATGAGCCGAAGCCGGATTAGCTAGTTGGTAGGGTAACGGCCTACCAAGGCGACGATCCGTAGCTGGTCTGAGAGGACGACCAGC			Gammaproteobacteria	Proteobacteria	Gammaproteobacteria
Phy72	GATGAACGCTGGCGGCGTGCCTAACACATGCAAGTCGAGCGCGTCTGATTTGATGCTTGCATTAATGAAAGATGAGCGGCGGACGGGTGAGTAACGCGTGGGTAACCTGCCCTATACACATGGATAACATACTGAAAAGT-GTAGATATATCAAAGTGTTAGCGGTATAGGATGGACCCGCGTCTGATTAGCTAGTTGGTGAGATAACTGCCCACCAAGGCGACGATCAGTAGCCGACCTGAGAGGGTGATCGGC			Peptostreptococcus_anaerobius	Firmicutes	Clostridia	Clostridiales	Peptostreptococcaceae	Peptostreptococcus
Phy73	GATGAACGCTAGCTACAGGCTTAACACATGCAAGTCGAGGGGCAGCATGGTCTTAGCTTGCTAAGGCTGATGGCGACCGGCGCACGGGTGAGTAACACGTATCCAACCTGCCGTCTACTCTTGGCCAGCCTTCTGAAAGG-CGCATGATTAAAGGTATTTTCCGGTAGACGATGGGGATGCGTTCCATTAGATAGTAGGCGGGGTAACGGCCCACCTAGTCAACGATGGATAGGGGTTCTGAGAGGAAGGTCCCC			Bacteroides_dorei	Bacteroidetes	Bacteroidia	Bacteroidales	Bacteroidaceae	Bacteroides
Phy74	GATGAACGCTGGCGGCGTGCCTAATACATGCAAGTCGAGCGAACGGACGAGAAGCTTGCTTCTCTGATGTTAGCGGCGGACGGGTGAGTAACACGTGGATAACCTACCTATAAGACTGGGATAACTTCGGGAAACCGGAG-AGTGAAAGACGGTCTTGCTGTCACTTATAGATGGATCCGCGCTGCATTAGCTAGTTGGTAAGGTAACGGCTTACCAAGGCAACGATGCATAGCCGACCTGAGAGGGTGATCGGC			Staphylococcus_aureus	Firmicutes	Bacilli	Bacillales	Staphylococcaceae	Staphylococcus
Phy75	ATTGAACGCTGGCGGCAGGCTTAACACATGCAAGTCGAGCGGCAGCACGGGGAGCTTGCTCCCTGGTGGCGAGCGGCGGACGGGTGAGTAATGCATAGGAATCTGCCCGGTAGTGGGGGATAACGTGGGGAAACCCACGC-GCGGAGGATCTTCGGACTTCGCGCTATCGGATGAGCCTATGTCGGATTAGCTAGTTGGTAAGGTAACGGCTTACCAAGGCGACGATCCGTAGCTGGTCTGAGAGGATGATCAGC			Salinicola_halophilus	Proteobacteria	Gammaproteobacteria	Oceanospirillales	Halomonadaceae	Salinicola
Phy76	ATTGAACGCTGGCGGCATGCTTTACACATGCAAGTCGAACGGTAACAGGCCGCAAGGTGCTGACGAGTGGCGAACGGGTGAGTAATGCATCGGAACGTGCCCAGTCGTGGGGGATAACGCAGCGAAAGCTGCGCTAATAC-GCGGGGGACCGTAAGGCCTCGCGCGATTGGAGCGGCCGATGTCAGATTAGGTAGTTGGTGGGGTAAAGGCTCACCAAGCCGACGATCTGTAGCTGGTCTGAGAGGACGACCAGC			Hydrogenophaga	Proteobacteria	Betaproteobacteria	Burkholderiales	Comamonadaceae	Hydrogenophaga
Phy77	GATGAACGCTAGCGACAGGCTTAACACATGCAAGTCGAGGGGCAGCGGGGGTAGCAATACCCGCCGGCGACCGGCGCACGGGTGAGTAACGCGTATGCAACTTGCCTATCAGAGGGGGATAACCCGGCGAAAGTCGGACT-GGATATTTGCTAAAGATTCATCGCTGATAGATAGGCATGCGTTCCATTAGGCAGTTGGCGGGGTAACGGCCCACCAAACCGACGATGGATAGGGGTTCTGAGAGGAAGGTCCCC			Parabacteroides	Bacteroidetes	Bacteroidia	Bacteroidales	Porphyromonadaceae	Parabacteroides
Phy78	ATTGAACGCTGGCGGCAGGCCTAACACATGCAAGTCGAGCGGTAGCACAAGAGAGCTTGCTCTCTGGGTGACGAGCGGCGGACGGGTGAGTAATGTCTGGGAAACTGCCTGATGGAGGGGGATAACTACTGGAAACGGTA-GTGGGGGACCTTCGGGCCTCACGCCATCAGATGTGCCCAGATGGGATTAGCTAGTAGGTGGGGTAATGGCTCACCTAGGCGACGATCCCTAGCTGGTCTGAGAGGATGACCAGC			Serratia	Proteobacteria	Gammaproteobacteria	Enterobacteriales	Enterobacteriaceae	Serratia
Phy79	GATGAACGCTGGCGGCGTGCTTAACACATGCAAGTCGAACGGGATCTGACCAGCTTGCTGGTTGGTGAGAGTGGCGAACGGGTGAGTAATGCGTGACCAACCTGCCCCATGCTCCAGAATAGCTCTTGGAAACGGGTGGT-TCTTGTTGGGAAAGTGTTTAGTGGCATGGGATGGGGTCGCGTCCTATCAGCTTGTAGGCGGGGTAATGGCCCACCTAGGCTTCGACGGGTAGCCGGCCTGAGAGGGCGGACGGC			Gardnerella_vaginalis	Actinobacteria	Actinobacteria	Bifidobacteriales	Bifidobacteriaceae	Gardnerella
Phy80	GGTGAACGCTGGCGGTATGCCTAAGACATGCAAGTCGCACGGATTGATTTCGGTCAGTTAGTGGCGGACGGGTGAGTAAGACGTAGCTGACCTGCCCCGTAGTTTGGGAAAACCTAGGGAAACCTGGGCTAATCCCGGAT-GACGAACGTCTAAAGCTTTAGCGCTATGGGATGGGGCTGCGGTGCATCAGGTAGTTGGTGAGGTAAGAGCTCACCAAGCCAACGACGCATAGCTGGTCTGAGAGGACGATCAGC			Bacteria
Phy81	AACGAACGCTGGCGGCAGGCCTAACACATGCAAGTCGAACGCCCCGCAAGGGGAGTGGCAGACGGGTGAGTAACGCGTGGGAACATACCCTTTGGTTCGGAATAACTCAGGGAAACTTGAGCTAATACCGGATACGTCCG-TCCGCGAGGAGAAAGATTCATCGCCGAAGGATTGGCCCGCGTTCGATTAGCTAGTTGGTGAGGTAACGGCTCACCAAGGCGACGATCGATAGCTGGTCTGAGAGGATGATCAGC			Rhizobiales	Proteobacteria	Alphaproteobacteria	Rhizobiales
Phy82	ATTGAACGCTGGCGGCATGCCTTACACATGCAAGTCGAACGGCAGCACGGACTTCGGTCTGGTGGCGAGTGGCGAACGGGTGAGTAATATATCGGAACATACCCAGTAGTGGGGGATAACTATCCGAAAGGATAGCTAAT-GCAGGGGATCTTCGGACCTTGTGCTATTGGAATGGCCGATATCTGATTAGCTAGTTGGTAGGGTAAAAGCCTACCAAGGCGACGATCAGTAGCTGGTCTGAGAGGACGACCAGC			Undibacterium_oligocarboniphilum	Proteobacteria	Betaproteobacteria	Burkholderiales	Oxalobacteraceae	Undibacterium
Phy83	ATTGAACGCTGGCGGCACGCCTAACACATGCAAGTCGAGCGGTAACAGAGCTAGTAGCAATACTAGCTGCTGACGAGCGGCGGACGGGTGAGGAACACGTAGGAACCTGCCCTCAAGCGGGGGACAACCAAGGGAAACTT-AGAAAAGCTGCCGCAAGGTGGCACTTGAGGAGGGGCCTGCGTCCGATTAGTTAGTTGGTGAGGTAAAGGCTCACCAAGACGATGATCGGTAACTGGTCTGAGAGGACGACCAGT			Aquicella	Proteobacteria	Gammaproteobacteria	Legionellales	Coxiellaceae	Aquicella
Phy84	GATGAACGCTGGCGGCGTGCCTAACACATGCAAGTCGAACGAAGCAATTTAACGGAAGTTTTCGGACGGAAGTTGAATTGACTGAGTGGCGGACGGGTGAGTAACGCGTGGGTAACCTGCCTTGTACTGGGGGACAACAG-ATACGGTGTGAAAAACTCCGGTGGTACAAGATGGACCCGCGTCTGATTAGCTAGTTGGTAAGGTAACGGCTTACCAAGGCGACGATCAGTAGCCGACCTGAGAGGGTGACCGGC			Clostridium_XlVa	Firmicutes	Clostridia	Clostridiales	Lachnospiraceae	Clostridium XlVa
Phy85	GATGAACGCTGGCGGCGTGGATAAGGCATGCAAGTTGAACGGAACTAATCAGCGGAAGTATGGAATGAGTAGCAATACAAGTGAAGTATGGAAACTGACAGTTTAGTAGCAAACGAGGTAGTAATATTTAGGAACGCACC-CTCGCAAGAGTAAAGATTTATCGCTTCGGGAGCGGCTTAAACAGTATCAGCTAGTTGGTAAGGTAATGGCTTACCAAGGCTATGACGCTTAGGAGAGGTGAGAGCCTGACCTCC			Bacteria
Phy86	GATGAACGCTGGCGGCGTGCTTAACACATGCAAGTCGAACGAAGCAATACTGTGTGAAGAGATTAGCTTGCTAAGATCAGAACTTTGTATTGACTGAGTGGCGGACGGGTGAGTAACGCGTGGGCAACCTGCCTTACACA-GTAGAGGGGTAAAAACTCCGGTGGTGTAAGATGGGCCCGCGTCTGATTAGGTAGTTGGTAGGGTAACGGCCTACCAAGCCGACGATCAGTAGCCGACCTGAGAGGGTGACCGGC			Clostridium_XlVa	Firmicutes	Clostridia	Clostridiales	Lachnospiraceae	Clostridium XlVa
Phy87	GACGAACGCTGGCGGTGTGCTTCACACATGCAAGTCGAACGAGGTAGCAATACCTAGTGGCGGACGGGTGAGTAACGCGTGGGAATCTGCCTTTAGATGGGGGATAACGGGTCGAAAGACTCGCTAATACCGCATATGAC-CGAAAGTTGAAAGGAGTAATCCGTCTAAAGATGAGCCCGCGTCCGATTAGCTAGTTGGTAGAGTAAAAGCCTACCAAGGCGACGATCGGTAGCTGGTCTGAGAGGATGATCAGC			Vampirovibrio	Proteobacteria	Deltaproteobacteria	Bdellovibrionales	Bdellovibrionaceae	Vampirovibrio
Phy88	GATGAACGCTGGCGGCGTGCCTAACACATGCAAGTCGAACGAAGCAATCAGGAGGAAGTTTTCGGATGGAATCCTGGTTGACTGAGTGGCGGACGGGTGAGTAACGCGTGGATAACCTGCCTCACACTGGGGGATAACAG-GTACGGTGTGAAAAACCCAGGTGGTGTGAGATGGATCCGCGTCTGATTAGCCAGTTGGCGGGGTAACGGCCCACCAAAGCGACGATCAGTAGCCGACCTGAGAGGGTGACCGGC			Clostridium_XlVa	Firmicutes	Clostridia	Clostridiales	Lachnospiraceae	Clostridium XlVa
Phy89	GATGAACGCTGGCGGCGTGCTTAACACATGCAAGTCGAGCGAAGCGGTTTCGATGAAGTTTTCGGATGGAATTGAAATCGACTTAGCGGCGGACGGGTGAGTAACGCGTGGGTAACCTGCCTTACACTGGGGGATAACAG-GTCTGGTGTGAAAAACTCCGGTGGTGTAAGATGGACCCGCGTCTGATTAGGTAGTTGGTGGGGTAACGGCCCACCAAGCCGACGATCAGTAGCCGACCTGAGAGGGTGACCGGC			Clostridium_XlVa	Firmicutes	Clostridia	Clostridiales	Lachnospiraceae	Clostridium XlVa
Phy90	GATGAACGCTGGCGGCGTGCTTAACACATGCAAGTCGAACGAAGCACTTTATTTGATTTCCTTCGGGACTGATTATTTTGTGACTGAGTGGCGGACGGGTGAGTAACGCGTGGGTAACCTGCCTTGTACAGGGGGATAAC-ATGCAGTGTGAAAAACTCCGGTGGTATAAGATGGACCCGCGTTGGATTAGCTAGTTGGTGAGGTAACGGCCCACCAAGGCGACGATCCATAGCCGACCTGAGAGGGTGACCGGC			Lachnospiracea_incertae_sedis	Firmicutes	Clostridia	Clostridiales	Lachnospiraceae	Lachnospiracea_incertae_sedis
Phy91	GATGAACGCTAGCGGCAGGCTTAATACATGCAAGTCGTGGGGCAGCGCAGTGTAGCAATACATGGGCGGCGACCGGCAAACGGGTGCGGAACACGTACACAACCTTCCTACAAGTGGGGAATAGCCCAGAGAAATTTGGA-ATTTTTATATTATAGCTACGGCGCTTGTTGATGGGTGTGCGGCTGATTAGGTAGTTGGCGGGGTAACGGCCCACCAAGCCTTCGATCAGTAGCTGATGTGAGAGCATGATCAGC			Sediminibacterium	Bacteroidetes	Sphingobacteriia	Sphingobacteriales	Chitinophagaceae	Sediminibacterium
Phy92	GATGAACGCTGGCGGCGTGCTTAACACATGCAAGTCGAACGGTGAAAGAGAGCTTGCTCTCTGGATCAGTGGCGAACGGGTGAGTAACACGTGAGCAATCTGCCCCTGACTCTGGGATAACAGCTGGAAACAGCTGCTAA-TTCAGCAGCTGGAAAGAATTTCGGTCAGGGATGAGCTCGCGGCCTATCAGCTTGTTGGTGAGGTAATGGCTCACCAAGGCGTCGACGGGTAGCCGGCCTGAGAGGGTGACCGGC			Microbacterium_ginsengisoli	Actinobacteria	Actinobacteria	Actinomycetales	Microbacteriaceae	Microbacterium
Phy93	ATTGAACGCTGGCGGCAGGCTTAACACATGCAAGTCGAACGGTAACATAAAGAAGCTTGCTTCTTTGATGACGAGTGGCGGACGGGTGAGTAATGCTTGGGAATCTAGCTTATGGAGGGGGATAACTACGGGAAACTGTA-GTGTGGGACCTTCGGGCCACATGCCATAGGATGAGCCCAAGTGGGATTAGGTAGTTGGTGAGGTAAAGGCTCACCAAGCCGACGATCTCTAGCTGGTCTGAGAGGATGACCAGC			Haemophilus_parainfluenzae	Proteobacteria	Gammaproteobacteria	Pasteurellales	Pasteurellaceae	Haemophilus
Phy94	ATTGAACGCTGGCGGCATGCCTTACACATGCAAGTCGAACGGCAGCACGGGAGCAATCCTGGTGGCGAGTGGCGAACGGGTGAGTAATACATCGGAACGTGCCCTGTAGTGGGGGATAACTAGTCGAAAGACTAGCTAAT-GTGGGGGACCGCAAGGCCTCATGCTATAGGAGCGGCCGATGTCTGATTAGCTAGTTGGTGGGGTAAAGGCCTACCAAGGCGACGATCAGTAGCTGGTCTGAGAGGACGATCAGC			Ralstonia	Proteobacteria	Betaproteobacteria	Burkholderiales	Burkholderiaceae	Ralstonia
Phy95	ATTGAACGCTGGCGGCAGGCCTAACACATGCAAGTCGAGCGGATGAGTGGAGCTTGCTCCATGATTCAGCGGCGGACGGGTGAGTAATGCCTAGGAATCTGCCTGGTAGTGGGGGACAACGTTTCGAAAGGAACGCTAAT-GTGGGGGATCTTCGGACCTCACGCTATCAGATGAGCCTAGGTCGGATTAGCTAGTTGGTGAGGTAAAGGCTCACCAAGGCGACGATCCGTAACTGGTCTGAGAGGATGATCAGT			Pseudomonas_stutzeri	Proteobacteria	Gammaproteobacteria	Pseudomonadales	Pseudomonadaceae	Pseudomonas
Phy96	GACGAACGCTGGCGGCGTGCCTAATACATGCAAGTAGAACGCTGAAGAGAGGAGCTTGCTCTTCTTGGATGAGTTGCGAACGGGTGAGTAACGCGTAGGTAACCTGCCTTGTAGCGGGGGATAACTATTGGAAACGATAG-ATTTGAAAGGGGCAATTGCTCCACTACAAGATGGACCTGCGTTGTATTAGCTAGTAGGTGAGGTAACGGCTCACCTAGGCGACGATACATAGCCGACCTGAGAGGGTGATCGGC			Streptococcus	Firmicutes	Bacilli	Lactobacillales	Streptococcaceae	Streptococcus
Phy97	AATGAACGCTGGCGGCGTGCCTAACACATGCAAGTCGGATGTGCCGCAAGGTGCATGGCAGACGGGTGAGTAACGCGTGGGGAATCTACCTTTTAGTGGGGAATAACGATCCGAAAGGATTGGTAATACCGCATGAGACC-CCCGGGGACCGCAAGGCCTGGGGCTAGAAGAGGATCCTGCGTCTGATTAGCTAGTTGGCGGGGTAACGGCCCACCAAGGCGACGATCAGTAGCCGGCCTGAGAGGGTGATCGGC			Geothrix	Acidobacteria	Holophagae	Holophagales	Holophagaceae	Geothrix
Phy98	AACAAACGCTGGCGGCGTGCCTAATACATGCAAGTCGAACGGGAAAAGGCTTCGGCCGAGTACTAGTGGCGCACGGGTGAGGAACACGTGGGTAATCTGCCTTCGAGTGGGGAATAACTATCCGAAAGGATGGCTAATAC-GCAGGGGTAAAAGCAGCAATGCGCTTGAAGATGAGCCCGCGCGGGATTAGCTAGTTGGTAGGGTAATGGCCTACCAAGGCTTTGATCTCTAACTGGTCTGAGAGGATGATCAGT			Bacteria
Phy99	GACGAACGCTGGCGGCGTGCCTAATACATGCAAGTCGAGCGAGCTTGCCTAGATGAATTTGGTGCTTGCACCAGATGAAACTAGATACAAGCGAGCGGCGGACGGGTGAGTAACACGTGGGTAACCTGCCCAAGAGACTG-TTTAAAAGATGGTTCTGCTATCACTCTTGGATGGACCTGCGGTGCATTAGCTAGTTGGTAAGGCAACGGCTTACCAAGGCAATGATGCATAGCCGAGTTGAGAGACTGATCGGC			Lactobacillus_gasseri	Firmicutes	Bacilli	Lactobacillales	Lactobacillaceae	Lactobacillus
Phy100	ATTGAACGCTGGCGGCATGCCTTACACATGCAAGTCGAACGGCAGCACGGGAGCAATCCTGGTGGCGAGTGGCGAACGGGTGAGTAAAGCATCGGAACGTGCCCAGTCGTGGGGGATAACGTAGCGAAAGCTACGCTAAT-GCGGGGGACCGTAAGGCCTCGCGCGATTGGAGCGGCCGATGTCAGATTAGGTAGTTGGTGGGGTAAAGGCTCACCAAGCCGACGATCTGTAGCTGGTCTGAGAGGACGACCAGC			Curvibacter	Proteobacteria	Betaproteobacteria	Burkholderiales	Comamonadaceae	Curvibacter
Phy101	ATTGAACGCTGGCGGCATGCTTTACACATGCAAGTCGAACGGCAGCACGGAGAGCTTGCTCTCTGGTGGCGAGTGGCGAACGGGTGAGTAATATATCGGAACGTGTCCAATAATGGGGGATAACTAGTCGAAAGATTAGC-GTGGGGGATCTTCGGACCTCACGTTAATGGAGCGGCCGATATCTGATTAGCTAGTTGGTAGGGTAAAAGCCTACCAAGGCGACGATCAGTAGCTGGTCTGAGAGGATGATCAGC			Methylobacillus_glycogenes	Proteobacteria	Betaproteobacteria	Methylophilales	Methylophilaceae	Methylobacillus
Phy102	GATGAACGCTGGCGGCGTGCCTAACACATGCAAGTCGAACGAAGCAATCGGAGGAAGTTTTCGGATGGAATCTGATTGACTGAGTGGCGGACGGGTGAGTAACGCGTGGATAACCTGCCTCACACTGGGGGATAACAGTT-GTAGTGTGTGAAAAACTCCGGTGGTGTGAGATGGATCCGCGTCTGATTAGCCAGTTGGCGGGGTAACGGCCCACCAAAGCGACGATCAGTAGCCGACCTGAGAGGGTGACCGGC			Clostridium_XlVa	Firmicutes	Clostridia	Clostridiales	Lachnospiraceae	Clostridium XlVa
Phy103	GACGAACGCTGGCGGCGTGCCTAATACATGCAAGTCGAGCGGACAGATGGGAGCTTGCTCCCTGATGTTAGCGGCGGACGGGTGAGTAACACGTGGGTAACCTGCCTGTAAGACTGGGATAACTCCGGGAAACCGGGGCT-TAAAAGGTGGCTTTTAGCTACCACTTACAGATGGACCCGCGGCGCATTAGCTAGTTGGTGAGGTAACGGCTCACCAAGGCAACGATGCGTAGCCGACCTGAGAGGGTGATCGGC			Bacillus	Firmicutes	Bacilli	Bacillales	Bacillaceae 1	Bacillus
Phy104	GATGAATGCTGGCGGCGCGCCTAACACATGCAAGTCGAGCGGAAAGGCCCTTCGGGGTACTCGAGCGGCGGACGGCTGAGTAACGCGTGGGAACATGCCCCAAAGTGAGGAATAACTGCCCGAAAGGGTAGCTAATGCCG-CTTCGGATTAAAGGATTTATCCGCTTTGGGAGTGGCCCGCGTACGATTAGGTAGTTGGTGAGGTAAAGGCTCACCAAGCCCACGATCGTTAACTGGTCTGAGAGGATGATCAGT			Saccharibacteria_genera_incertae_sedis	Candidatus Saccharibacteria	Saccharibacteria_genera_incertae_sedis	Saccharibacteria_genera_incertae_sedis	Saccharibacteria_genera_incertae_sedis	Saccharibacteria_genera_incertae_sedis
Phy105	GATGAACGCTGGCGGCGTGCTTAACACATGCAAGTCGAACGATTGAAGCTGGAGCTTGCTCCGGCCGATTTAGTGGCGGACGGGTGAGTAACGCGTGGGTAACCTGCCTCATACAGGGGGATAGCAGTTGGAAACGACTG-CACAGTGTGAAAACACTCCGGTGGTATGAGATGGACCCGCGTCTGATTAGCTAGTTGGTGAGGTAACGGCCCACCAAGGCGACGATCAGTAGCCGGCCTGAGAGGGTGAACGGC			Coprococcus_eutactus	Firmicutes	Clostridia	Clostridiales	Lachnospiraceae	Coprococcus
Phy106	GATGAACGCTGGCGGCGTGCCTAATACATGCAAGTCGAGCGAACAGACGAGGAGCTTGCTCCTCTGACGTTAGCGGCGGACGGGTGAGTAACACGTGGATAACCTACCTATAAGACTGGGATAACTTCGGGAAACCGGAG-AGTGAAAGACGGTTTTGCTGTCACTTATAGATGGATCCGCGCCGCATTAGCTAGTTGGTAAGGTAACGGCTTACCAAGGCGACGATGCGTAGCCGACCTGAGAGGGTGATCGGC			Staphylococcus_epidermidis/capitis	Firmicutes	Bacilli	Bacillales	Staphylococcaceae	Staphylococcus
Phy107	ATTGAACGCTAGCGGGATGCCTTACACATGCAAGTCGAACGGCAGCACGGACTTCGGTCTGGTGGCGAGTGGCGAACGGGTGAGTAATGTATCGGAACGTGCCCAGTAGCGGGGGATAACTACGCGAAAGCGTAGCTAAT-GCAGGGGATCGCAAGACCTTGCACTATTGGAGCGGCCGATATCGGATTAGCTAGTTGGTGGGGTAACGGCTCACCAAGGCGACGATCCGTAGCTGGTTTGAGAGGACGACCAGC			Achromobacter	Proteobacteria	Betaproteobacteria	Burkholderiales	Alcaligenaceae	Achromobacter
Phy108	GATGAACGCTAGCGGCAGGCTTAATACATGCAAGTCGTGGGGCAGCAGGGTGTAGCAATACATTGCTGGCGACCGGCAAACGGGTGCGGAACACGTACACAACCTTCCTACAAGTGGGGAATAGCCCAGAGAAATTTGGA-TTTTTTATATTATAGCTTCGGCGCTTGTTGATGGGTGTGCGGCTGATTAGATAGTTGGCGAGGTAACGGCTCACCAAGTCTACGATCAGTAGCTGATGTGAGAGCATGATCAGC			Sediminibacterium	Bacteroidetes	Sphingobacteriia	Sphingobacteriales	Chitinophagaceae	Sediminibacterium
Phy109	GACGAACGCTGGCGGCGTGCTTAACACATGCAAGTCGAACGAGAGGACATGAAAAGCTTGCTTTTTATGAAATCTAGTGGCAAACGGGTGAGTAACACGTAAACAACCTGCCTTCAAGATGGGGACAACAGACGGAAACG-GTGGCCTATCGAAGAAGCTATCGCTTGAAGAGGGGTTTGCGTCCGATTAGGTAGTTGGTGAGGTAACGGCCCACCAAGCCGACGATCGGTAGCCGGTCTGAGAGGATGAACGGC			Dialister_micraerophilus	Firmicutes	Negativicutes	Selenomonadales	Veillonellaceae	Dialister
Phy110	AACGAACGCTGGCGGCGTGCTTAACACATGCAAGTCGCGTGCGCAGTTCCTGTAGCAATACGGGGATGGGCGCACGGCGCACGGGTGCGTAACACGTGGGTAATCTGCCCTCGGATGGGGAATAACCCCGCGAAAGCGGG-CGGGGATTCAAAGCCGTAAGGCGTCTGAGGAGGAACCCGCGCCCGATTAGCTAGTTGGTGAGGTAACGGCTCACCAAGGCAATGATCGGTAGCTGGTCTGAGAGGATGATCAGC			Gp2	Acidobacteria	Acidobacteria_Gp2	Gp2	Gp2	Gp2
Phy111	ATTGAACGCTGGCGGCATGCCTTACACATGCAAGTCGAACGGTAACAGGTCTTCGGATGCTGACGAGTGGCGAACGGGTGAGTAATACATCGGAACGTGCCCGATCGTGGGGGATAACGGAGCGAAAGCTTTGCTAATAC-GCAGGGGACCGCAAGGCCTTGCGCGGACGGAGCGGCCGATGGCAGATTAGGTAGTTGGTGGGATAAAAGCTTACCAAGCCGACGATCTGTAGCTGGTCTGAGAGGACGACCAGC			Acidovorax_facilis	Proteobacteria	Betaproteobacteria	Burkholderiales	Comamonadaceae	Acidovorax
Phy112	AACGAACGCTGGCGGCATGCCTAACACATGCAAGTCGAACGAAGCCTTCGGGCTTAGTGGCGCACGGGTGCGTAACGCGTGGGAATCTGCCCTTGGGTTCGGAATAACAGTTAGAAATGACTGCTAATACCGGATGATGT-GTCTTCGGACCAAAGATTTATCGCCCAGGGATGAGCCCGCGTAGGATTAGGTAGTTGGTGGGGTAAAGGCCTACCAAGCCGACGATCCTTAGCTGGTCTGAGAGGATGATCAGC			Novosphingobium_hassiacum	Proteobacteria	Alphaproteobacteria	Sphingomonadales	Sphingomonadaceae	Novosphingobium
Phy113	ATTGAACGCTGGCGGCAGGCCTAACACATGCAAGTCGAACGGTAACAGAAAGCAGCTTGCTGCTTTGCTGACGAGTGGCGGACGGGTGAGTAATGTCTGGGAAACTGCCTGATGGAGGGGGATAACTACTGGAAACGGTA-GAGGGGGACCTTCGGGCCTCTTGCCATCGGATGTGCCCAGATGGGATTAGCTTGTTGGTGGGGTAACGGCTCACCAAGGCGACGATCCCTAGCTGGTCTGAGAGGATGACCAGC			Escherichia/Shigella	Proteobacteria	Gammaproteobacteria	Enterobacteriales	Enterobacteriaceae	Escherichia/Shigella
Phy114	ATTGAACGCTGGCGGCATGCCTTACACATGCAAGTCGAACGGCAGCACGGGGGCAACCCTGGTGGCGAGTGGCGAACGGGTGAGTAAAACATCGGAACGTGTCCTGTAGTGGGGGATAGCCCGGCGAAAGCCGGATTAAT-GCGGGGGATCTTCGGACCTCGCGCTACAGGGGCGGCCGATGGCAGATTAGCTGGTTGGTGGGGTAAAGGCCTACCAAGGCGACGATCTGTAGCTGGTCTGAGAGGACGACCAGC			Burkholderia	Proteobacteria	Betaproteobacteria	Burkholderiales	Burkholderiaceae	Burkholderia
Phy116	GATGAACGCTGGCGGCGTGCCTAACACATGCAAGTCGAACGAAGCATTTCAGATGAAGTTTTCGGATGGATTCTGAGATGACTGAGTGGCGGACGGGTGAGTAACACGTGGATAACCTGCCTCACACTGGGGGACAACAG-GTACAGTGTGAAAAACTCCGGTGGTGTGAGATGGATCCGCGTCTGATTAGCCAGTTGGCGGGGTAACGGCCCACCAAAGCGACGATCAGTAGCCGACCTGAGAGGGTGACCGGC			Clostridium_XlVa	Firmicutes	Clostridia	Clostridiales	Lachnospiraceae	Clostridium XlVa
Phy117	GATGAACGCTAGCGGCAGGCTTAATACATGCAAGTCGTGGGGCAGCACAGAATAGCAATATTTGGGTGGCGACCGGCAAACGGGTGCGGAACACGTACACAACCTTCCGATAAGTGGGGGATAGCCCAGAGAAATTTGGA-GTCTTTATATTATAGCTTCGGCGCTTATTGATGGGTGTGCGTCTGATTAGGTAGTTGGCGGGGTAACGGCCCACCAAGCCTACGATCAGTAGCTGATGTGAGAGCATGATCAGC			Sediminibacterium	Bacteroidetes	Sphingobacteriia	Sphingobacteriales	Chitinophagaceae	Sediminibacterium
Phy118	ATTGAACGCTGGCGGCAGGCCTAACACATGCAAGTCGAACGGTAGCACAGAGAGCTTGCTCTCGGGTGACGAGTGGCGGACGGGTGAGTAATGTCTGGGAAACTGCCCGATGGAGGGGGATAACTACTGGAAACGGTAGC-GAGGGGGACCTTCGGGCCTCTTGCCATCGGATGTGCCCAGATGGGATTAGCTTGTTGGTGAGGTAATGGCTCACCAAGGCGACGATCCCTAGCTGGTCTGAGAGGATGACCAGC			Enterobacteriaceae	Proteobacteria	Gammaproteobacteria	Enterobacteriales	Enterobacteriaceae
Phy119	GACGAACGCTGGCGGCGTGCCTAATACATGCAAGTCGAGCGAGCGAAACTAACAGATTTACTTCGGTAATGACGTTAGGAAAGCGAGCGGCGGATGGGTGAGTAACACGTGGGGAACCTGCCCCATAGTCTGGGATACCA-TTAAAAGGCGGCGTAAGCTGTCGCTATGGGATGGCCCCGCGGTGCATTAGCTAGTTGGCAAGGTAAAGGCTTACCAAGGCGATGATGCATAGCCGAGTTGAGAGACTGATCGGC			Lactobacillus	Firmicutes	Bacilli	Lactobacillales	Lactobacillaceae	Lactobacillus
Phy120	ATTGAACGCTGGCGGCATGCCTTACACATGCAAGTCGAACGGCAGCGCGGGAGCAATCCTGGCGGCGAGTGGCGAACGGGTGAGTAATACATCGGAACGTGCCCAATCGTGGGGGATAACGCAGCGAAAGCTGTGCTAAT-GCAGGGGATCGCAAGACCTTGCGCGAATGGAGCGGCCGATGGCAGATTAGGTAGTTGGTGAGGTAAAGGCTCACCAAGCCTTCGATCTGTAGCTGGTCTGAGAGGACGACCAGC			Variovorax	Proteobacteria	Betaproteobacteria	Burkholderiales	Comamonadaceae	Variovorax
Phy121	GATGAACGCTAGCTACAGGCTTAACACATGCAAGTCGAGGGGAAACGACATCGAAAGCTTGCTTTTGATGGGTGTCGACCGGCGCACGGGTGAGTAACGCGTATCCAACCTGCCCACCACTTGGGGATAACCTTGCGAAA-TGAAAGAGATTAAAGATTTATCGGTGATGGATGGGGATGCGTCTGATTAGCTTGTTGGCGGGGTAACGGCCCACCAAGGCGACGATCAGTAGGGGTTCTGAGAGGAAGGTCCCC			Prevotella_copri	Bacteroidetes	Bacteroidia	Bacteroidales	Prevotellaceae	Prevotella
Phy122	AACGAACGCTGGCGGCAGGCTTAACACATGCAAGTCGAGCGCCCCGCAAGGGGAGCGGCAGACGGGTGAGTAACGCGTGGGAACGTGCCCTTTGGTTCGGAACAACTCCGGGAAACTGGAGCTAATACCGGATAAGCCCT-CCCTTCGGGGGAAAGATTTATCGCCAAAGGATCGGCCCGCGTCTGATTAGCTAGTTGGTGGGGTAACGGCTCACCAAGGCGACGATCAGTAGCTGGTCTGAGAGGATGATCAGC			Rhizobiales	Proteobacteria	Alphaproteobacteria	Rhizobiales
Phy123	AACGAACGCTGGCGGCATGCCTAACACATGCAAGTCGAACGAACCCTTCGGGGTTAGTGGCGCACGGGTGCGTAACGCGTGGGAATCTGCCCTTTGCTTCGGAATAACAGTTAGAAATGACTGCTAATACCGGATGATGT-GTCTTCGGACCAAAGATTTATCGGCAAGGGATGAGCCCGCGTAGGATTAGGTAGTTGGTGGGGTAAAGGCCTACCAAGCCGACGATCCTTAGCTGGTCTGAGAGGATGATCAGC			Novosphingobium	Proteobacteria	Alphaproteobacteria	Sphingomonadales	Sphingomonadaceae	Novosphingobium
Phy124	GACGAACGCTGGCGGCACGCTTAACACATGCAAGTCGAACGAGAGAAGAGAAGCTTGCTTTTCTGATCTAGTGGCGGACGGGTGAGTAACACGTGAGCAATCTGCCTTTCAGAGGGGGATACCGATTGGAAACGATCGTT-ATTTGATTATCAAAGATTTATCGCTGAAAGATGAGCTCGCGTCTGATTAGCTAGTTGGTAAGGTAACGGCTTACCAAGGCGACGATCAGTAGCCGGACTGAGAGGTTGATCGGC			Ruminococcus	Firmicutes	Clostridia	Clostridiales	Ruminococcaceae	Ruminococcus
Phy125	GATGAACGCTGGCGGCGTGCTTAACACATGCAAGTCGAACGAAGCACTTTATTTGATTTCTTCGGAATGAAGATTTTGTGACTGAGTGGCGGACGGGTGAGTAACGCGTGGGTAACCTGCCTCATACAGGGGGATAACAG-GCCTGGTGTGAAAAACTCCGGTGGTATGAGATGGACCCGCGTCTGATTAGCCAGTTGGTGGGGTAACGGCCTACCAAAGCGACGATCAGTAGCCGACCTGAGAGGGTGACCGGC			Roseburia_intestinalis	Firmicutes	Clostridia	Clostridiales	Lachnospiraceae	Roseburia
Phy126	ATTGAACGCTGGCGGCAGGCCTAACACATGCAAGTCGAGCGGTAACACAGGGAGCTTGCTCCTGGGTGACGAGCGGCGGACGGGTGAGTAATGTCTGGGAAACTGCCTGATGGAGGGGGATAACTACTGGAAACGGTAGC-GAGGGGGACCTTCGGGCCTCTTGCCATCAGATGTGCCCAGATGGGATTAGCTAGTAGGTGGGGTAATGGCTCACCTAGGCGACGATCCCTAGCTGGTCTGAGAGGATGACCAGC			Enterobacteriaceae	Proteobacteria	Gammaproteobacteria	Enterobacteriales	Enterobacteriaceae
Phy127	ATTGAACGCTGGCGGCAGGCTTAACACATGCAAGTCGAGCGGGGAATGGTAGCTTGCTACCTGACCTAGCGGCGGACGGGTGAGTAATGCTTAGGAATCTGCCTATTAGTGGGGGACAACATTCCGAAAGGAATGCTAAT-GCAGGGGATCTTCGGACCTTGCGCTAATAGATGAGCCTAAGTCAGATTAGCTAGTTGGTGGGGTAAAGGCCTACCAAGGCGACGATCTGTAGCGGGTCTGAGAGGATGATCCGC			Acinetobacter_johnsonii	Proteobacteria	Gammaproteobacteria	Pseudomonadales	Moraxellaceae	Acinetobacter
Phy128	GATGAACGCTGGCGGCGTGCTTAACACATGCAAGTCGAACGAAGCACTCTATTTGATTTTCTTCGGAAATGAAGATTTTGTGACTGAGTGGCGGACGGGTGAGTAACGCGTGGGTAACCTGCCTCATACAGGGGGATAAC-ATCCGGTGTGAAAAACTCCGGTGGTATGAGATGGACCCGCGTCTGATTAGCCAGTTGGCAGGGTAACGGCCTACCAAAGCGACGATCAGTAGCCGACCTGAGAGGGTGACCGGC			Roseburia_faecis	Firmicutes	Clostridia	Clostridiales	Lachnospiraceae	Roseburia
Phy130	GATGAACGCTGACAGAATGCTTAACACATGCAAGTCAACTTGAATTTGGGTTTTTAACTTAGATTTGGGTGGCGGACGGGTGAGTAACGCGTAAAGAACTTGCCTCACAGCTAGGGACAACATTTAGAAATGAATGCTAA-TAGAATTATGAAAGCTATATGCACTGTGAGAGAGCTTTGCGTCCCATTAGCTAGTTGGAGAGGTAACAGCTCACCAAGGCGATGATGGGTAGCCGGCCTGAGAGGGTGAACGGC			Fusobacterium_nucleatum	Fusobacteria	Fusobacteriia	Fusobacteriales	Fusobacteriaceae	Fusobacterium
Phy131	ATTGAACGCTGGCGGCAGGCCTAACACATGCAAGTCGAGCGGTAGCACAGAGAGCTTGCTCTCGGGTGACGAGCGGCGGACGGGTGAGTAATGTCTGGGAAACTGCCCGATGGAGGGGGATAACTACTGGAAACGGTAGC-GAGGGGGACCTTCGGGCCTCTTGCCATCGGATGTGCCCAGATGGGATTAGCTAGTAGGTGGGGTAACGGCTCACCTAGGCGACGATCCCTAGCTGGTCTGAGAGGATGACCAGC			Enterobacteriaceae	Proteobacteria	Gammaproteobacteria	Enterobacteriales	Enterobacteriaceae
Phy132	GATGAACGCTGGCGGCGTGCTTAACACATGCAAGTCGAACGAAACACCTTATTTGATTTTCTTCGGAACTGAAGATTTGGTGATTGAGTGGCGGACGGGTGAGTAACGCGTGGGTAACCTGCCCTGTACAGGGGGATAAC-GTGCAGGGGTAAAAACTCCGGTGGTACAGGATGGACCCGCGTCTGATTAGCTGGTTGGTGAGGTAACGGCTCACCAAGGCGACGATCAGTAGCCGGCTTGAGAGAGTGAACGGC			Anaerostipes_hadrus	Firmicutes	Clostridia	Clostridiales	Lachnospiraceae	Anaerostipes
Phy133	GATGAACGCTAGCTACAGGCTTAACACATGCAAGTCGAGGGGCAGCATCATCAAAGCTTGCTTTGATGGATGGCGACCGGCGCACGGGTGAGTAACACGTATCCAACCTGCCGACAACACTGGGATAGCCTTTCGAAAGA-GGGATAATTATTAAAGAATTTCGGTTGTCGATGGGGATGCGTTCCATTAGGCAGTTGGCGGGGTAACGGCCCACCAAACCAACGATGGATAGGGGTTCTGAGAGGAAGGTCCCC			Bacteroides	Bacteroidetes	Bacteroidia	Bacteroidales	Bacteroidaceae	Bacteroides
Phy134	AACGAACGCTGGCGGCAGGCTTAACACATGCAAGTCGAACGCGTGTAGCAATACACGAGTGGCGCACGGGTGAGTAACGCGTGGATATCTGCCTTTTGGTTCGGAATAACCCCGGGAAACTGGGGCTAATACCGGATGGT-TCCTTCGGGATAAAGATTTATCGCCAAAAGATGAGTCCGCGTACGATTAGCTAGTTGGTGAGGTAATGGCTCACCAAGGCGACGATCGTTAGCTGGTCTGAGAGGACGATCAGC			Alphaproteobacteria	Proteobacteria	Alphaproteobacteria
Phy135	GACGAACGCTGGCGGCGTGCCTAATACATGCAAGTCGAACGAACCGCGACTGAGTGCTTGCACTTGGTCAAGGTGAGTGGCGAACGGGTGAGTAACACGTGGGTAACCTACCTCATAGTGGGGGATAACAGTCGGAAACG-AGGAAAGGTGGCGCAAGCTATCGCTAAGAGATGGACCCGCGGTGCATTAGCTAGTTGGTAGGGTAACGGCCTACCAAGGCGATGATGCATAGCCGACCTGAGAGGGTGATCGGC			Abiotrophia	Firmicutes	Bacilli	Lactobacillales	Aerococcaceae	Abiotrophia
Phy136	GATGAACGCTGGCGGCGCGCCTAACACATGCAAGTCGAACGGCACCCCTCTCCGGAGGGAAGCGAGTGGCGAACGGCTGAGTAACACGTGGAGAACCTGCCCCCTCCCCCGGGATAGCCGCCCGAAAGGACGGGTAATAC-GCACCCCGGCTAAAGCCCCGACGGGAGGGGATGGCTCCGCGGCCCATCAGGTAGACGGCGGGGTGACGGCCCACCGTGCCGACAACGGGTAGCCGGGTTGAGAGACCGACCGGC			Collinsella_aerofaciens	Actinobacteria	Actinobacteria	Coriobacteriales	Coriobacteriaceae	Collinsella
Phy137	ATTGAACGCTGGCGGAATGCTTTACACATGCAAGTCGAACGGCAGCACGGGGGCAACCCTGGTGGCGAGTGGCGAACGGGTGAGTAATACATCGGAACGTGCCCAATCGTGGGGGATAACGTAGCGAAAGCTACGCTAAT-GCGGGGGATCGCAAGACCTCGCGCGAATGGAGCGGCCGATGGCAGATTAGGTAGTTGGTGGGGTAAAGGCTCACCAAGCCAACGATCTGTAGCTGGTCTGAGAGGACGACCAGC			Comamonadaceae	Proteobacteria	Betaproteobacteria	Burkholderiales	Comamonadaceae
Phy138	AGTGAACGCTGGCGGTAGGCCTAACACATGCAAGTCGAACGGCAGCACAGAGGAGCTTGCTCCTTGGGTGGCGAGTGGCGGACGGGTGAGGAATACATCGGAATCTACTCTGTCGTGGGGGATAACGTAGGGAAACTTAC-GCAGGGGATCTTCGGACCTTGCGCGATTGAATGAGCCGATGTCGGATTAGCTAGTTGGCGGGGTAAAGGCCCACCAAGGCGACGATCCGTAGCTGGTCTGAGAGGATGATCAGC			Stenotrophomonas_maltophilia	Proteobacteria	Gammaproteobacteria	Xanthomonadales	Xanthomonadaceae	Stenotrophomonas
Phy139	GACGAACGCTGGCGGCGCGCCTAACACATGCAAGTCGAACGAGAGATGAGGAGCTTGCTCTTCAAATCGAGTGGCGAACGGGTGAGTAACGCGTGAGGAACCTGCCTCAAAGAGGGGGACAACAGTTGGAAACGACTGCT-GCAGAGGGAAAAGGAGTGATCCGCTTTGAGATGGCCTCGCGTCCGATTAGCTAGTTGGTGAGGTAACGGCCCACCAAGGCGACGATCGGTAGCCGGACTGAGAGGTTGAACGGC			Faecalibacterium_prausnitzii	Firmicutes	Clostridia	Clostridiales	Ruminococcaceae	Faecalibacterium
Phy140	ATTGAACGCTGGCGGCAGGCCTAACACATGCAAGTCGAACGGTAACAGGAAGCAGCTTGCTGCTTCGCTGACGAGTGGCGGACGGGTGAGTAATGTCTGGGAAACTGCCTGATGGAGGGGGATAACTACTGGAAACGGTG-GAGGGGGACCTTCGGGCCTCTTGCCATCAGATGTGCCCAGATGGGATTAGCTAGTTGGTGAGGTAACGGCTCACCAAGGCGACGATCCCTAGCTGGTCTGAGAGGATGACCAGC			Enterobacteriaceae	Proteobacteria	Gammaproteobacteria	Enterobacteriales	Enterobacteriaceae
Phy141	ATTGAACGCTGGCGGCAGGCCTAACACATGCAAGTCGAACGGTAACAGGAAGCAGCTTGCTGCTTCGCTGACGAGTGGCGGACGGGTGAGTAATGTCTGGGAAACTGCCTGATGGAGGGGGATAACTACTGGAAACGGTA-GAGGGGGACCTTCGGGCCTCTTGCCATCAGATGTGCCCAGATGGGATTAGCTAGTAGGTGGGGTAACGGCTCACCTAGGCGACGATCCCTAGCTGGTCTGAGAGGATGACCAGC			Enterobacteriaceae	Proteobacteria	Gammaproteobacteria	Enterobacteriales	Enterobacteriaceae
Phy142	ATTGAACGCTGGCGGAATGCTTTACACATGCAAGTCGAACGATGAACCTTAGCTTGCTAGGGGGATTAGTGGCGAACGGGTGAGTAATATATCGGAACGTACCTTGTAATGGGGGATAACTAGTCGAAAGATTAGCTAAT-GTAGGGGATCTTCGGACCTTACGTTATAAGAGCGGCCGATATCTGATTAGCTAGTTGGTGGGGTAATGGCCTACCAAGGCGACGATCAGTAGCTGGTCTGAGAGGACGACCAGC			Methylophilus	Proteobacteria	Betaproteobacteria	Methylophilales	Methylophilaceae	Methylophilus
Phy143	GACGAACGCTGGCGGCGTGCTTAACACATGCAAGTCGAACGGAAAGGCCCTGCTTGCAGGGTACTCGAGTGGCGAACGGGTGAGTAACACGTGGGTGATCTGCCCTGCACTTCGGGATAAGCCTGGGAAACTGGGTCTAA-GTGATGGTTGGAAAGTTTTTTCGGTGTAGGATGAGCTCGCGGCCTATCAGCTTGTTGGTGGGGTAATGGCCTACCAAGGCGGCGACGGGTAGCCGGCCTGAGAGGGTGGACGGC			Corynebacterium	Actinobacteria	Actinobacteria	Actinomycetales	Corynebacteriaceae	Corynebacterium
Phy144	TATGAACGCTGGCTACAGGCTTAACACATGCAAGTCGAGGGGAAACGACGGGGAAGCTTGCTTCCCCGGGCGTCGACCGGCGCACGGGTGAGTAACGCGTATCCAACCTGCCTCTGACTGAGGGATAACCCGTCGAAAGT-AACGACGATTAAAGATTTCATCGGTCAGGGATGGGGATGCGTCTGATTAGCTTGTTGGCGGGGTAACGGCCCACCAAGGCGACGATCAGTAGGGGTTCTGAGAGGAAGGTCCCC			Prevotella_oris	Bacteroidetes	Bacteroidia	Bacteroidales	Prevotellaceae	Prevotella
Phy145	ATTGAACGCTGGCGGCGTGCTTAACACATGCAAGTCGAACGTGAAAGTCCTTCGGGGCGAGTAAAGTGGCGCACGGGTGAGTAACGCGTGGATAATCTACCCTTAAGATGGGGATAACGGCTGGAAACGGTCGCTAATAC-TGGCCTCTGCTTGCAAGCTATCGCTTAAGGATGAGTCCGCGTCCCATTAGCTAGTTGGCGGGGTAACGGCCCACCAAGGCAACGATGGGTAGCCGGTCTGAGAGGATGACCGGC			Bilophila_wadsworthia	Proteobacteria	Deltaproteobacteria	Desulfovibrionales	Desulfovibrionaceae	Bilophila
Phy146	GACGAACGCTGGCGGCGCGCCTAACACATGCAAGTCGAACGGAGCTTAGAGAGCTTGCTTTTTAAGCTTAGTGGCGAACGGGTGAGTAACGCGTGAGTAACCTGCCCTAGAGTGGGGGACAACAGTTGGAAACGACTGCT-ACTGAGGGAAAAGGATTTATTCGCTTTAGGATGGACTCGCGTCCAATTAGCTAGTTGGTGAGGTAACGGCCCACCAAGGCGACGATTGGTAGCCGGACTGAGAGGTTGAACGGC			Ruminococcaceae	Firmicutes	Clostridia	Clostridiales	Ruminococcaceae
Phy147	AACGAACGCTGGCGGCGGGCCTCATACATGCAAGTCGAGCGCGAAAGTCCGCAAGGATGAGTAAAGCGGCGCACGGGTGAGTAACACGTGGATAATCTACCCTTTGGATTGGAATAACCTGTCGAAAGACGGGCTAATGC-GGGAAAGATGGCGCAAGCTATCGCCGATGGATGAGTCTGCGTCCCATTAGTTAGTTGGTGAGGTAATGGCTTACCAAGACAATGATGGGTACCTGGTCTGAGAGGATGACCAGG			Deltaproteobacteria	Proteobacteria	Deltaproteobacteria
Phy148	AACGAACGCTGGCGGCATGCCTAACACATGCAAGTCGAACGAACCCTTCGGGGTTAGTGGCGCACGGGTGCGTAACGCGTGGGAATCTGCCCTTTGCTTCGGAATAACTCAGGGAAACTTGTGCTAATACCGGATGATGT-GTCTTCGGACCAAAGATTTATCGGCAAGGGATGAGCCCGCGTAGGATTAGGTAGTTGGTGGGGTAAAGGCCTACCAAGCCGACGATCCTTAGCTGGTCTGAGAGGATGATCAGC			Novosphingobium	Proteobacteria	Alphaproteobacteria	Sphingomonadales	Sphingomonadaceae	Novosphingobium
Phy149	ATTGAACGCTGGCGGCAGGCCTAACACATGCAAGTCGAACGGTAACAGAAAGCAGCTTGCTGCTTTGCTGACGAGTGGCGGACGGGTGAGTAATGTCTGGGAAACTGCCTGATGGAGGGGGATAACTACTGGAAACGGTA-GAGGGGGACCTTCGGGCCTCTTGCCATCGGATGTGCCCAGATGGGATTAGCTAGTAGGTGGGGTAACGGCTCACCTAGGCGACGATCCCTAGCTGGTCTGAGAGGATGACCAGC			Escherichia/Shigella	Proteobacteria	Gammaproteobacteria	Enterobacteriales	Enterobacteriaceae	Escherichia/Shigella
Phy150	GATGAATGCTGGCTGTATGGATAAGGCATGCAAGTCGAACGGACCGCAAGGTCAGTGGCAGACGAGGTAGTAACACGTAGGTACGTACTCCAAAGTCTGGTATAGCTCGTCGAAAGACGGGGTAATCCCGGATGGTCCCG-CCCGCAAGGGTAAAGATTTATCGCTTTGGAAGCGGCCTGCGTAGTATCAGCTAGTTGGTAAGGTAATGGCTTACCAAGGCTACGACGCTTAGGGGAGCTGAGAGGCTGACCCCC			Parcubacteria_genera_incertae_sedis	Parcubacteria	Parcubacteria_genera_incertae_sedis	Parcubacteria_genera_incertae_sedis	Parcubacteria_genera_incertae_sedis	Parcubacteria_genera_incertae_sedis
Phy151	GACGAACGCTGGCGGCGCGCCTAACACATGCAAGTCGAACGAGCGAGAGAGAGCTTGCTTTCTCGAGCGAGTGGCGAACGGGTGAGTAACGCGTGAGGAACCTGCCTCAAAGAGGGGGACAACAGTTGGAAACGACTGCT-CCAGAGGGAAAAGGAGCAATCCGCTTTGAGATGGCCTCGCGTCCGATTAGCTAGTTGGTGAGGTAATGGCCCACCAAGGCGACGATCGGTAGCCGGACTGAGAGGTTGAACGGC			Faecalibacterium_prausnitzii	Firmicutes	Clostridia	Clostridiales	Ruminococcaceae	Faecalibacterium
Phy152	GATGAACGCTGGCGGCGTGCCTAACACATGCAAGTCGAACGAAGCACCTTTTAAGATTCTTCGGATGATTGATCGGTGACTGAGTGGCGGACGGGTGAGTAACGCGTGGGTAACCTGCCCTGTACAGGGGGATAACAGTT-CTCTCGTGTGAAAAACTCCGGTGGTACAGGATGGGCCCGCGTCTGATTAGCTGGTTGGCAGGGTAACGGCCTACCAAGGCGACGATCAGTAGCCGGTCTGAGAGGATGAACGGC			Lachnospiracea_incertae_sedis	Firmicutes	Clostridia	Clostridiales	Lachnospiraceae	Lachnospiracea_incertae_sedis
Phy153	AGCGAACGCTGGCGGCAGGCCTAACACATGCAAGTCGAACGGATCCTTCGGGATTAGTGGCGGACGGGTGAGTAACACGTGGGAACGTGCCCTTTGGTTCGGAACAACTCAGGGAAACTTGAGCTAATACCGGATGTGCC-CCCTTTGGGGGAAAGATTTATCGCCATTGGAGCGGCCCGCGTCTGATTAGCTAGTTGGTGAGGTAAAGGCTCACCAAGGCGACGATCAGTAGCTGGTCTGAGAGGATGATCAGC			Caulobacter	Proteobacteria	Alphaproteobacteria	Caulobacterales	Caulobacteraceae	Caulobacter
Phy154	GATGAACGCTGGCGGCGTGCTTAACACATGCAAGTCGAGCGAAGCGGTTTCAATGAAGTTTTCGGATGGATTTGAAATTGACTTAGCGGCGGACGGGTGAGTAACGCGTGGGTAACCTGCCTTACACTGGGGGATAACAG-GTCTGGTGTGAAAAACTCCGGTGGTGTAAGATGGACCCGCGTCTGATTAGGTAGTTGGTGGGGTAACGGCCCACCAAGCCGACGATCAGTAGCCGACCTGAGAGGGTGACCGGC			Clostridium_XlVa	Firmicutes	Clostridia	Clostridiales	Lachnospiraceae	Clostridium XlVa
Phy155	GATGAACGCTGGCGGCGTGCCTAACACATGCAAGTCGAACGAAGCAATTAAGAGGAAGTTTTCGGATGGAATCTTGATTGACTGAGTGGCGGACGGGTGAGTAACGCGTGGATAACCTGCCTCACACTGGGGGATAACAG-GTAGCGTGTGAAAAACTCCGGTGGTGTGAGATGGATCTGCGTCTGATTAGCCAGTTGGCGGGGTAACGGCCCACCAAAGCGACGATCAGTAGCCGACCTGAGAGGGTGACCGGC			Clostridium_XlVa	Firmicutes	Clostridia	Clostridiales	Lachnospiraceae	Clostridium XlVa
Phy156	GACGAACGCTGGCGGCGCGCCTAACACATGCAAGTCGAACGAGAGATGAGGAGCTTGCTCTTCAAATCGAGTGGCGAACGGGTGAGTAACGCGTGAGGAACCTGCCTCAAAGAGGGGGACAACAGTTGGAAACGACTGCT-GCAGAGGGAAAAGGAGCAATCCGCTTTGAGATGGCCTCGCGTCCGATTAGCTAGTTGGTGAGGTAATGGCCCACCAAGGCGACGATCGGTAGCCGGACTGAGAGGTTGAACGGC			Faecalibacterium	Firmicutes	Clostridia	Clostridiales	Ruminococcaceae	Faecalibacterium
Phy157	AGTGAACGCTGGCGGTAGGCCTAACACATGCAAGTCGAACGGCAGCACAGGAGAGCTTGCTCTCTGGGTGGCGAGTGGCGGACGGGTGAGGAATACATCGGAATCTACCTTTTCGTGGGGGATAACGTAGGGAAACTTAC-GTGGGGGACCGCAAGGCCTCACGCGATTAGATGAGCCGATGTCCGATTAGCTAGTTGGCGGGGTAATGGCCCACCAAGGCGACGATCGGTAGCTGGTCTGAGAGGATGATCAGC			Pseudoxanthomonas_mexicana	Proteobacteria	Gammaproteobacteria	Xanthomonadales	Xanthomonadaceae	Pseudoxanthomonas
Phy158	GACGAACGCTGGCGGCGCGCCTAACACATGCAAGTCGAACGAGCGAGAGAGAGCTTGCTTTCTCAAGCGAGTGGCGAACGGGTGAGTAACGCGTGAGGAACCTGCCTCAAAGAGGGGGACAACAGTTGGAAACGACTGCT-GTAGAGGGAAAAGGAGCAATCCGCTTTGAGATGGCCTCGCGTCCGATTAGCTAGTTGGTGAGGTAACGGCCCACCAAGGCGACGATCGGTAGCCGGACTGAGAGGTTGAACGGC			Faecalibacterium_prausnitzii	Firmicutes	Clostridia	Clostridiales	Ruminococcaceae	Faecalibacterium
Phy159	ATTGAACGCTGGCGGCATGCTTTACACATGCAAGTCGGACGGCAGCACAGAGAAGCTTGCTTCTTGGGTGGCGAGTGGCGAACGGGTGAGTAACATATCGGAACGTACCGAGCAGTGGGGGATAACTAATCGAAAGATTA-GCAGGGGACCATTTGGCCTTGCGCTGTTTGAGCGGCCGATATCTGATTAGCTAGTTGGTGGGGTAAAGGCCTACCAAGGCGACGATCAGTAGCGGGTCTGAGAGGATGATCCGC			Neisseria	Proteobacteria	Betaproteobacteria	Neisseriales	Neisseriaceae	Neisseria
Phy160	GACGAACGCTGGCGGCGCGCCTAACACATGCAAGTCGAACGAGCGAGAGAGAGCTTGCTTTCTCGAGCGAGTGGCGAACGGGTGAGTAACGCGTGAGGAACCTGCCTCAAAGAGGGGGACAACAGTTGGAAACGACTGCT-GCAGAGGGAAAAGGAGCAATCCGCTTTGAGATGGCCTCGCGTCCGATTAGCTAGTTGGTGAGGTAACGGCCCACCAAGGCAACGATCGGTAGCCGGACTGAGAGGTTGAACGGC			Faecalibacterium_prausnitzii	Firmicutes	Clostridia	Clostridiales	Ruminococcaceae	Faecalibacterium
Phy161	GACGAACGCTGGCGGCGTGCTTAACACATGCAAGTCGAACGCTGAAGCCTAGCTTGCTGGGTGGATGAGTGGCGAACGGGTGAGTAACACGTGAGTAACCTGCCCCCTTCTTTGGGATAACGCCCGGAAACGGGTGCTAA-GGTTGGTGGAAAGGTTTTTTCTGGTGGGGGATGGGCTCGCGGCCTATCAGCTTGTTGGTGGGGTGATGGCCTACCAAGGCTTTGACGGGTAGCCGGCCTGAGAGGGTGACCGGT			Actinomyces	Actinobacteria	Actinobacteria	Actinomycetales	Actinomycetaceae	Actinomyces
Phy163	GATGAACGCTGGCGGCGTGCCTAATACATGCAAGTAGAACGCTGAAGCTTGGTGCTTGCACCGAGCGGATGAGTTGCGAACGGGTGAGTAACGCGTAGGTAACCTGCCTCTTAGCGGGGGATAACTATTGGAAACGATAG-ACTTGAAAGGTGCAATTGCATCACTAAGAGATGGACCTGCGTTGTATTAGCTAGTTGGTGAGGTAACGGCTCACCAAGGCAACGATACATAGCCGACCTGAGAGGGTGATCGGC			Streptococcus	Firmicutes	Bacilli	Lactobacillales	Streptococcaceae	Streptococcus
Phy164	GATGAACGCTGGCGGCGTGCCTAATACATGCAAGTAGAACGCTGAAGCTTGGTGCTTGCACCGAGCGGATGAGTTGCGAACGGGTGAGTAACGCGTAGGTAACCTGCCTGGTAGCGGGGGATAACTATTGGAAACGATAG-GCTTGAAAGGGGCAATTGCTCCACTACCAGATGGACCTGCGTTGTATTAGCTAGTTGGTGAGGTAACGGCTCACCAAGGCAACGATACATAGCCGACCTGAGAGGGTGATCGGC			Streptococcus	Firmicutes	Bacilli	Lactobacillales	Streptococcaceae	Streptococcus
Phy165	GATGAACGCTGGCGGCAGGCCTAACACATGCAAGTCGAACGGTAACAGGAAGCAGCTTGCTGCTTTGCTGACGAGTGGCGGACGGGTGAGTAATGTCTGGGAAACTGCCTGATGGAGGGGGATAACTACTGGAAACGGTA-GAGGGGGACCTTCGGGCCTCTTGCCATCGGATGTGCCCAGATGGGATTAGCTAGTAGGTGGGGTAACGGCTCACCTAGGCGACGATCCCTAGCTGGTCTGAGAGGATGACCAGC			Enterobacteriaceae	Proteobacteria	Gammaproteobacteria	Enterobacteriales	Enterobacteriaceae
Phy166	GACGAACGCTGGCGGCGTGCCTAATACATGCAAGTCGAGCGAAGTTTTTCTGGTGCTTGCACTAGAAAAACTTAGCGGCGAACGGGTGAGTAACACGTAAAGAACCTGCCTTATAGACTGGGACAACTATTGGAAACGAT-TTTGAAAGTTGGTTTTGCTAACACTATGAGATGGCTTTGCGGTGCATTAGCTAGTTGGTGGGGTAAAGGCCTACCAAGGCGACGATGCATAGCCGACCTGAGAGGGTGATCGGC			Gemella	Firmicutes	Bacilli	Bacillales	Bacillales_Incertae Sedis XI	Gemella
Phy167	GACGAACGCTGGCGGCGTGCCTAATACATGCAAGTCGAACGAGAGCGACCGGTGCTTGCACTGGTCAATCTAGTGGCGAACGGGTGAGTAACACGTGGGTAACCTGCCCATCAGAGGGGGATAACATTCGGAAACGGATG-AGGAAAAGAGGCGCAAGCTTCTGCTGATGGATGGACCCGCGGTGCATTAGCTAGTTGGTGAGGTAACGGCTCACCAAGGCCGTGATGCATAGCCGACCTGAGAGGGTGATCGGC			Granulicatella	Firmicutes	Bacilli	Lactobacillales	Carnobacteriaceae	Granulicatella
Phy168	GACGAACGCTGGCGGCGTGCCTAATACATGCAAGTCGAACGAACCGCGACTGAGTGCTTGCACTAAGTCAAGGTGAGTGGCGAACGGGTGAGTAACACGTGGGTAACCTACCTCATAGTGGGGGATAACAGTCGGAAACG-AGGAAAGGTGGCGCAAGCTATCGCTAAGAGATGGACCCGCGGTGCATTAGCTAGTTGGTAGGGTAAGGGCCTACCAAGGCAATGATGCATAGCCGACCTGAGAGGGTGATCGGC			Abiotrophia	Firmicutes	Bacilli	Lactobacillales	Aerococcaceae	Abiotrophia
Phy169	GACGAACGCTGGCGGCGTGCCTAATACATGCAAGTAGAACGCTGAAGGAGGAGCTTGCTTCTCTGGATGAGTTGCGAACGGGTGAGTAACGCGTAGGTAACCTGCCTGGTAGCGGGGGATAACTATTGGAAACGATAGCT-GCTTAAAAGGTGCAATTGCATCACTACCAGATGGACCTGCGTTGTATTAGCTAGTTGGTGGGGTAACGGCTCACCAAGGCGACGATACATAGCCGACCTGAGAGGGTGATCGGC			Streptococcus_pneumoniae/mitis	Firmicutes	Bacilli	Lactobacillales	Streptococcaceae	Streptococcus
Phy170	GACGAACGCTGGCGGCGTGCCTAATACATGCAAGTAGAACGCTGAAGAGAGGAGCTTGCTCTTCTTGGATGAGTTGCGAACGGGTGAGTAACGCGTAGGTAACCTGCCTGGTAGCGGGGGATAACTATTGGAAACGATAG-GCTTAAAAGGTGCAATTGCATCACTACCAGATGGACCTGCGTTGTATTAGCTAGTTGGTGAGGTAACGGCTCACCAAGGCGACGATACATAGCCGACCTGAGAGGGTGATCGGC			Streptococcus	Firmicutes	Bacilli	Lactobacillales	Streptococcaceae	Streptococcus
Phy171	GATGAACGCTAGCTACAGGCTTAACACATGCAAGTCGAGGGGCAGCATGGTCTTAGCTTGCTAAGACTGATGGCGACCGGCGCACGGGTGAGTAACACGTATCCAACCTGCCGTCTACTCTTGGACAGCCTACTGAAAGG-TTCACATGATTAAAGGTATTCCGGTAGACGATGGGGATGCGTTCCATTAGATAGTAGGCGGGGTAACGGCCCACCTAGTCTTCGATGGATAGGGGTTCTGAGAGGAAGGTCCCC			Bacteroides	Bacteroidetes	Bacteroidia	Bacteroidales	Bacteroidaceae	Bacteroides
Phy172	GATGAACGCTGGCGGCGTGGATAAGGCATGCAAGTCGAACGGACCAGTCCACTGAACTTTTGAGAGAAACCTTGAGTAGCAATACGATTGGTCGATCAATGAAGGGATGTGGTTCGCTGGTTAGTGGCAGACGAGGTAGT-CCCTCCGGGGTAAAGATTTATCGCTTAAGAAACGGTCTATGCAGTATCAGCTAGATGGTAGGGTAATGGCCTACCATGGCTATGACGCTTAGGGGAGGTGAGAGCCTGACCCCC			Bacteria
Phy173	GACGAACGCTGGCGGCGTGCTTAACACATGCAAGTCGAACGATGAAGCCTAGCTTGCTAGGTGGATTAGTGGCGAACGGGTGAGTAATACGTGAGTGACCTACCTTTGACTCTGGGATAAGCCTGGGAAACTGGGTCTAA-TTGGTGGAAAGCGTTATGGAGTGGTTTTAGATGGGCTCACGGCCTATCAGCTTGTTGGTGAGGTAATGGCTTACCAAGGCGACGACGGGTAGCCGGCCTGAGAGGGTGACCGGC			Rothia_dentocariosa	Actinobacteria	Actinobacteria	Actinomycetales	Micrococcaceae	Rothia
Phy174	GATGAACGCTAGCTACAGGCTTAACACATGCGAGTCGAGGGGCATCAGGAAGAAAGCTTGCTTTCTTTGCTGGCGACCGGCGCACGGGTGAGTAACACGTATCCAACCTGCCCTTTACTCGGGGATAGCCTATCGAAAGA-GGTTTCATTATTAAAGGATTCCGGTAAAGGATGGGGATGCGTTCCATTAGGTTGTTGGTGAGGTAACGGCTCACCAAGCCTTCGATGGATAGGGGTTCTGAGAGGAAGGTCCCC			Bacteroides	Bacteroidetes	Bacteroidia	Bacteroidales	Bacteroidaceae	Bacteroides
Phy175	GACGAACGCTGGCGGCGTGCCTAATACATGCGAGTCGAGCGAGCGGAACTAACAGATTTACTTCGGTAATGACGTTAGGAAAGCGAGCGGCGGATGGGTGAGTAACACGTGGGGAATCTGCCCCATAGTCTAGGATACCA-TTAAAAGGCGGCGTAAGCTGTCGCTATGGGATGGCCCCGCGGTGCATTAGCTAGTTGGTAAGGTAAAGGCTTACCAAGGCGATGATGCATAGCCGAGTTGAGAGACTGATCGGC			Lactobacillus	Firmicutes	Bacilli	Lactobacillales	Lactobacillaceae	Lactobacillus
Phy177	GACGAACGCTGGCGGCGTGCCTAATACATGCAAGTCGAGCGAGCGGAACTAACAGATTTACTTCGGTAATGACGTTAGGAAAGCGAGCGGCGGATGGGTGAGTAACACGTGGGGAATCTGCCCCATAGTCTCGGATACCA-TTAAAAGGCGGCGTAAGCTGTCGCTATGGGATGGCCCCGCGGCGCATTAGCTAGTTGGTAAGGTAAAGGCTTACCAAGGCGATGATGCATAGCCGAGTTGAGAGACTGATCGGC			Lactobacillus	Firmicutes	Bacilli	Lactobacillales	Lactobacillaceae	Lactobacillus
Phy178	GACGAACGCTGGCGGCGTGCCTAATACATGCAAGTGGGACGCAAGAGGACACACTGTGCTTGCACACCGTGTTTTCTTGAGTCGCGAACGGGTGAGTAACGCGTAGGTAACCTGCCTATTAGCGGGGGATAACTATTGGA-GATTGAAAGATGCAAGCGCATCACTAGTAGATGGACCTGCGTTGTATTAGCTAGTTGGTAAGGTAAGAGCTTACCAAGGCGACGATACATAGCCGACCTGAGAGGGTGATCGGC			Streptococcus_mutans	Firmicutes	Bacilli	Lactobacillales	Streptococcaceae	Streptococcus
Phy179	GACGAACGCTGGCGGCGTGCCTAATACATGCAAGTCGAACGAGAGCGACCGGTGCTTGCACTGGTCAATCTAGTGGCGAACGGGTGAGTAACACGTGGGTAACCTGCCCATCAGAGGGGGATAACATTCGGAAACGGATG-AGGAAAAGAGGCTTCGGCTTCTGCTGATGGATGGACCCGCGGTGCATTAGCTAGTTGGTGAGGTAACGGCTCACCAAGGCCGTGATGCATAGCCGACCTGAGAGGGTGATCGGC			Granulicatella	Firmicutes	Bacilli	Lactobacillales	Carnobacteriaceae	Granulicatella
Phy180	GATGAACGCTGGCGGCGTGCCTAACACATGCAAGTCGAACGAAGCAATTGAAGGAAGTTTTCGGATGGAATTCGATTGACTGAGTGGCGGACGGGTGAGTAACGCGTGGATAACCTGCCTCACACTGGGGGATAACAGTT-GTACGGTGTGAAAAACGCCGGTGGTGTGAAATGGATCCGCGTCTGATTAGCCAGTTGGCGGGGTAACGGCCCACCAAAGCGACGATCAGTAGCCGACCTGAGAGGGTGACCGGC			Clostridium_XlVa	Firmicutes	Clostridia	Clostridiales	Lachnospiraceae	Clostridium XlVa
Phy181	GACGAACGCTGGCGGCGTGCTTAACACATGCAAGTCGAACGATGAAGCCTAGCTTGCTAGGTGGATTAGTGGCGAACGGGTGAGTAATACGTGAGTAACCTACCTTTAACTCTGGGATAAGCCTGGGAAACTGGGTCTAA-TTGGTGGAAAGCGTTATGTAGTGGTTATAGATGGGCTCACGGCCTATCAGCTTGTTGGTGAGGTAACGGCTCACCAAGGCGACGACGGGTAGCCGGCCTGAGAGGGTGACCGGC			Rothia_mucilaginosa	Actinobacteria	Actinobacteria	Actinomycetales	Micrococcaceae	Rothia
Phy182	ATTGAACGCTGGCGGCATGCCTTACACATGCAAGTCGAACGGTAACAGGTTAAGCTGACGAGTGGCGAACGGGTGAGTAATATATCGGAACGTGCCAAGTCGTGGGGGATAACTGCTCGAAAGAGCAGCTAATACCGCAT-GCGGGGGATCGCAAGACCTCGCGCGATTGGAGCGGCCGATATCAGATTAGGTAGTTGGTGGGGTAAAAGCCTACCAAGCCAACGATCTGTAGCTGGTCTGAGAGGACGACCAGC			Pelomonas	Proteobacteria	Betaproteobacteria	Burkholderiales	Comamonadaceae	Pelomonas
Phy185	GACGAACGCTGGCGGCGTGCCTAATACATGCAAGTCGAGCGAGCGGAACTAACAGATTTACTTCGGTAATGACGTTAGGAAAGCGAGCGGCGGATGGGTGAGTAACACGTGGGGAATCTGCCCCATAGTCTGGGATACCA-TTAAAAGGCGGCGTAAGCTGTCGCTATGGGATGGCCCCGCGGTGCATTAGCTAGTTGGTAAGGTAAAGGCTTACCAAGGCGATGATGCATAGCCGAGTTGAGAGACTGAGCGGC			Lactobacillus	Firmicutes	Bacilli	Lactobacillales	Lactobacillaceae	Lactobacillus
Phy186	GATGAACGCTAGCTACAGGCTTAACACATGCAAGTCGAGGGGCATCAGGAAGAAAGCTTGCTTTCTTTGCTGGCGACCGGCGCACGGGTGAGTAACACGTATCCAACCTGCCCTTTACTCGGGGATAGCCTTTCGAAAGA-GGTTTCATTATTAAAGGATTCCGGTAAAGGATGGGGATGCGTTCCATTAGGTTGTTGGTGAGGTAACGGCTCACCAAGGCTACGATGGATAGGGGTTCTGAGAGGAAGGTCCCC			Bacteroides	Bacteroidetes	Bacteroidia	Bacteroidales	Bacteroidaceae	Bacteroides
Phy187	CTTGAACGCTGGCGGCAGGCCTAACACATGCAAGTCGAACGGTAACAGGAAGCAGCTTGCTGCTTCGCTGACGAGTGGCGGACGGGTGAGTAATGTCTGGGAAACTGCCTGATGGAGGGGGATAACTACTGGAAACGGTA-GAGGGGGACCTTCGGGCCTCTTGCCATCGGATGTGCCCAGAGGGGATTAGCTAGTAGGTGGGGTAACGGCTCACCTAGGCGACGATCCCTAGCTGGTCTGAGAGGATGACCAGC			Enterobacteriaceae	Proteobacteria	Gammaproteobacteria	Enterobacteriales	Enterobacteriaceae
Phy188	ATTGAACGCTGGCGGCATGCCTTACACATGCAAGTCGAACGGTAACAGGTTAAGCTGACGAGTGGCGAACGGGTGAGTAATATATCGGAACGTGCCCAGTCGTGTGGGATAACTGCTCGAAAGAGCAGCTAATACCGCAT-GCGGGGGATCGCAAGACCTCGCGCGATTGGAGCGGCCGATATCAGATTAGGTAGTTGGTGGGGTAAAAGCTCACCAAGCCAACGATCTGTAGCTGGTCTGAGAGGACGACCAGC			Pelomonas	Proteobacteria	Betaproteobacteria	Burkholderiales	Comamonadaceae	Pelomonas
Phy189	GATGAACGCTAGCGGCAGGCTTAATACATGCAAGTCGAGGGACAGCACAGGTAGCAATACTGGGTGGTAACCGGCAAACGGGTGCGGAACACGTACACAACCTTCCTTTAAGTGGGGGATAGCCCAGAGAAATTTGGATT-ACTTTGTTGTTATAGATACGTCGCTTAATGATGGGTGTGCGTCTGATTAGATAGTTGGGGAGGTAACGGCTCACCAAGTCAACGATCAGTAGCTGATGTGAGAGCATGATCAGC			Sediminibacterium	Bacteroidetes	Sphingobacteriia	Sphingobacteriales	Chitinophagaceae	Sediminibacterium
