# Supplementary material for: Characterisation of the human uterine microbiome in non-pregnant women through deep sequencing of the V1-2 region of the 16S rRNA gene
Source: PeerJ. 2016 Jan 19;4:e1602. doi: 10.7717/peerj.1602 (PMC4730988; doi:10.7717/peerj.1602)
Supplement: Table S2 — Column A lists the unique phylotype numbers used throughout the manuscript and figures.Column C lists the corresponding taxonomical annotation. Columns D to V show the relative abundances of alle phylotypes per sample. [file peerj-04-1602-s003.xlsx]

## Sheet: Table S2
Supplementary Table 2. Relative abundances of the 183 phylotypes in the distinct uterine communites (n = 19)
Phylotype		Annotation	S1	S2	S3	S4	S5	S6	S7	S8	S9	S10	S11	S12	S13	S14	S15	S16	S17	S18	S19
Phy1		Bacteroides_xylanisolvens	1.8947	7.86225	6.74406	6.59264	10.4597	16.3651	8.44852	10.7004	14.6218	9.93167	16.4777	14.6412	1.00171	10.184	10.2695	10.6577	11.1857	13.096	9.8579
Phy2		Bacteroides_thetaiotaomicron	1.85588	4.85324	7.27986	3.7234	6.99643	11.8885	11.2556	10.3199	10.6072	13.0455	11.341	12.964	0.648393	10.0132	7.75353	7.81177	10.5878	12.0516	8.96878
Phy3		Pelomonas	1.2269	4.5038	3.26914	3.73117	6.93042	6.70523	8.02531	4.32909	6.54605	5.59481	5.92483	7.29927	0.718279	7.45069	7.20997	7.04302	6.04908	7.66812	11.9933
Phy4		Lactobacillus_iners	0	53.7234	0	0.0970648	0	0.881348	0	17.0446	0	0	1.97236	0	1.32785	0	0	2.41109	0	0	0
Phy5		Lactobacillus_crispatus	78.0012	0	33.3204	49.5535	0	0.019413	3.72729	0	0	4.04954	0.0815344	0	0.0427085	6.87607	22.6821	0	16.0739	1.70057	0
Phy6		Betaproteobacteria	1.07936	1.82482	2.37615	4.06895	2.24802	3.80494	2.2519	4.05342	4.44557	4.1039	5.20267	6.65864	0.656158	4.15049	4.03401	5.00854	3.41668	3.57975	5.59093
Phy7		Bacteroides_fragilis	2.17425	6.06849	7.83895	6.88772	10.8713	14.517	11.8924	11.0537	12.8164	10.9916	12.8281	10.6732	1.54139	8.24274	9.59776	11.7798	12.929	9.38034	13.1465
Phy8		Escherichia/Shigella	0.74934	2.02283	2.72558	1.60351	2.32955	5.22985	2.44991	2.47709	2.99736	4.88042	3.96024	1.89859	0.295077	6.35192	3.53316	3.93695	2.74499	3.7467	1.79376
Phy9		Chitinophagaceae	0.232955	1.2269	1.21525	1.51421	2.82653	2.60134	2.64793	3.49821	4.53487	4.64358	3.96024	2.98959	0.20966	3.51374	2.18202	2.50039	0.198012	4.0806	1.93741
Phy10		Prevotella_timonensis	0.0465911	0	0	0	1.77046	0	0	0	0.20966	0	0	0	30.7462	0	0	0	0	0	0
Phy11		Escherichia/Shigella	0.970648	1.025	2.57027	1.15313	2.56251	3.75446	5.33468	1.86364	3.68458	2.811	3.14102	3.13713	0.485324	3.74282	3.11772	3.94083	3.19537	4.48439	2.35673
Phy12		Bacteroides_vulgatus	0.407672	1.5608	1.23078	1.20749	4.03401	3.49045	2.5198	3.68846	3.06725	4.57757	2.4305	4.65134	0.337785	3.40891	2.22861	2.96242	3.16043	3.27302	2.29073
Phy13		Pseudomonas_sp.	0.0427085	0.442615	0.318372	0.182482	0.12036	0.170834	0.504737	0.349433	0.473676	4.12719	3.66517	6.27038	0.368846	4.861	1.74717	4.03789	3.2342	4.78723	5.85106
Phy14		Pelomonas	0.264016	1.28125	1.34726	0.574623	0.691101	1.78211	0.407672	1.65398	2.56639	3.33515	2.13154	2.86147	0.0621214	2.88476	1.23855	2.29461	2.77993	2.61298	2.93524
Phy15		Prevotella	0	0	0	0	0.00388259	0	0	0	0.135891	0	0	0	17.4911	0	0	0	0	0	0
Phy16		Aeromonas	0	0	0	0.019413	0	0.0232955	0	0.0388259	0	2.13154	2.67899	2.6984	0.213542	2.0073	1.71222	3.60304	1.61516	3.29632	5.10561
Phy17		Atopobium_vaginae	0.0232955	0	0	0	2.30626	0.135891	0	0.151421	0.710514	0	0	0	12.5446	0	0	0	0	0	0
Phy18		Ralstonia_pickettii/insidiosa	0.00776518	1.19196	0	0.399907	0.819227	2.21696	1.2929	0.605684	1.23855	2.19755	1.80152	1.53751	0.306725	2.07719	0.267899	0.671688	0.318372	1.73164	1.26184
Phy19		Betaproteobacteria	0.182482	0.924057	0.885231	1.73552	0.990061	1.07159	1.8054	1.21913	1.33949	0.601802	0.970648	2.23637	0.0621214	0.912409	1.10654	0.757105	1.52974	1.39385	0.252368
Phy20		Bacteroides_ovatus	0.279547	1.69669	1.12983	0.66004	1.28902	0.62898	2.83041	0.551328	1.23466	2.10825	2.65957	1.17642	0.0931822	1.72775	1.3162	2.00342	0.597919	0.823109	1.95294
Phy21		Acidovorax	0.0621214	0.819227	1.21913	1.79376	1.57245	1.62681	2.03448	1.33949	1.08324	1.35114	0.865818	0.892996	0.155304	0.139773	1.16866	1.54139	1.08324	0.198012	1.01336
Phy22		Propionibacterium_acnes	0.0116478	0.147538	0.306725	0.186364	0.190247	0.834757	2.86147	5.90154	0.807579	0	0	0.597919	0.139773	0.53968	0.333903	0.291194	0.217425	0.182482	0.33002
Phy23		Herbaspirillum	0.178599	0.978413	0.376611	2.10436	0.275664	1.984	2.87312	1.46762	1.36279	0.399907	0.190247	0	0	0	0.0155304	0.240721	0.0970648	0.232955	0
Phy24		Bacteroides_cellulosilyticus(intestinalis)	0.217425	0	0.283429	0.924057	0.757105	0.217425	1.37444	0.74934	0.625097	1.05218	1.96071	0.617332	0	0.745457	1.2269	0.924057	1.24243	0	0.388259
Phy25		Betaproteobacteria	0	0.469793	0	0.465911	0.353316	1.71222	1.06771	0.186364	1.39773	1.16478	0.306725	0	0.0970648	1.26961	0.823109	0.353316	1.21525	0.955117	0.698866
Phy26		Parabacteroides_merdae	0	0.0698866	0.0155304	0.904644	0.834757	1.04053	1.90247	0.361081	1.17642	0.0155304	0.55521	0.694984	0.108713	0.780401	0.64451	0.815344	1.21525	0.8697	0.520267
Phy27		Clostridium_XlVa	0.0232955	0.582389	1.64622	0.819227	0.636745	0.566858	1.43268	0.493089	0.345551	2.0966	0	0	0.10483	0.617332	0.881348	0.578506	1.58021	1.40162	1.46762
Phy28		Prevotella_amnii	0.213542	0	0	0.0232955	17.8366	0	0	0	0	0	0	0	0	0	0	0	0	0	0
Phy29		Parabacteroides_distasonis	0.43485	0.757105	1.05995	0.306725	1.95683	0.547445	1.025	0	1.61904	0.43485	0	0.361081	0	1.14148	0.528032	1.43268	0	0.920174	0.512502
Phy30		Lactobacillus_jensenii	0.469793	0	11.5041	0.260134	0	0	0	0	0	0	1.18419	0	0	0	0	0	0	0	0
Phy31		Clostridium_XlVa	0.085417	0.722162	0.361081	0.819227	0.73381	0.485324	0	0.00776518	0.368846	0	0.520267	0.609567	0.132008	0.372729	0.376611	1.26184	1.28514	2.56639	0
Phy32		Phascolarctobacterium_faecium	0.0970648	0.353316	0.337785	0.318372	0.959	0.892996	0.489206	0.232955	0.663923	0.698866	0	1.50645	0.0931822	0	0.085417	0.776518	0.454263	0.279547	0.364964
Phy33		Undibacterium_jejuense	0.0310607	0.124243	0	0.53968	1.12207	0.345551	1.00559	0.236838	0.605684	0.403789	0.520267	0	0.0543563	0.279547	0.423202	0.873583	0.939587	0.566858	0.652275
Phy34		Caulobacter	0.0970648	0.0698866	0.415437	0.0698866	0.885231	1.19196	0.19413	0.178599	0.201895	0.279547	0.287312	0.605684	0.135891	0.264016	0.465911	0.962882	0.694984	0.683336	1.28902
Phy35		Bacteroides_uniformis	0	0.388259	1.27349	0.559093	0	1.4055	0.283429	0.663923	1.64234	0.256251	0.252368	0	0	1.19972	0.271781	0	0.784283	0.353316	0.423202
Phy36		Enterobacteriaceae	0.0271781	0	0.423202	0	0.927939	1.32008	0.97453	0.795931	0.982295	0	1.05606	0.710514	0.108713	0.500854	0.407672	2.49262	0.516385	0.722162	0.55521
Phy37		Pseudomonas_sp.	0	0	0	0	0	0	0	0	0	2.1859	0.819227	0.745457	0.0504737	1.51809	0.326138	0	0.757105	1.42103	0.415437
Phy38		Porphyromonas_uenonis	0	0	0	0	0.0776518	0	0	0.279547	0.019413	0	0	0	4.65523	0	0	0	0	0	0
Phy39		Burkholderia	0	0	0	0.597919	0	0.566858	0.500854	1.46762	0	0.213542	1.07936	0.384376	0.019413	1.55304	0	0.19413	0.252368	0.116478	0
Phy40		Clostridium_XlVa	0.085417	0.947352	0	0.0155304	1.17642	0.609567	0.43485	1.38608	1.49868	1.66175	0.256251	0.500854	0.112595	0.322255	0.900761	1.66175	0.636745	1.45597	1.85588
Phy41		Mesorhizobium	0.0582389	0.163069	0.0621214	0.345551	0	0.745457	1.53751	0.291194	0.396024	0	0.217425	0.20966	0.0349433	0.066004	0.174717	0.252368	0.33002	0.318372	0.512502
Phy42		Megasphaera	0.019413	0	0	0	1.32396	0	0	0.904644	0.0271781	0	0	0	2.98183	0	0	0	0	0	0
Phy43		Burkholderiales	0.0892996	0.10483	0.205777	0.357198	0.384376	0.12036	0.458146	0	0.0582389	0.353316	0.481441	0.310607	0.066004	1.03665	0.0271781	0	0.33002	0.236838	1.10266
Phy44		Saccharofermentans	0	0	0	0	0.00388259	0	0	0	0.0271781	0	0	0	3.45939	0	0	0	0	0	0
Phy45		Clostridium_XlVa	0.0776518	0.0271781	0	0	0.485324	0.823109	0	0.516385	0.442615	0.570741	0	0.516385	0.0310607	0.295077	0.43485	0	0	0.578506	0.31449
Phy46		Bacteroides	0.112595	0.322255	0	0.124243	0.361081	0.648393	0	0.248486	0.361081	0	0.966765	0	0	0.275664	0.566858	0	0.248486	0	0.267899
Phy47		Mobiluncus_curtisii	0	0	0	0	0	0	0	0	0.0349433	0	0	0	5.05125	0	0	0	0	0	0
Phy48		Acidaminococcus_intestinis	0	0	0.41932	0	0	0	0	0	0	0	0.19413	1.36279	0.019413	0.438733	0.170834	0	0.345551	0.407672	0.41932
Phy49		Saccharofermentans	0.0504737	0	0	0	3.86706	0	0	0	0	0	0	0	0	0	0	0	0	0	0
Phy50		Betaproteobacteria	0.0815344	0.116478	0.155304	0	0.174717	0.951235	0	0.516385	0	0	0	0	0	0	0.403789	0.772636	0	0	0.275664
Phy51		Sphingomonas	0	0.45038	0.205777	0	0.20966	0	0.229073	0.372729	0.275664	0.0931822	0.221308	0.201895	0.0582389	0.287312	0.186364	0.163069	0.066004	0.0543563	0.679453
Phy52		Parabacteroides_distasonis	0.0892996	0.112595	0	0	0.198012	0	0	0	0	0.760988	0.726044	0	0.0737692	0	0.333903	0	0	0.283429	0
Phy53		Sediminibacterium	0	0	0.108713	0	0.0931822	0.229073	0.326138	0.496972	0	0.213542	0.33002	0	0	0.12036	0	1.3822	0.213542	0.283429	0
Phy54		Pedomicrobium	0.0427085	0.0621214	0.0621214	0.442615	0	0	0.236838	0.0465911	0	0.178599	0.0931822	0.601802	0.0388259	0.248486	0	0	0.333903	0	0.508619
Phy55		Dialister	0	0	0	0	0	0	0	0.201895	0.0155304	0	0	0	2.40332	0	0	0	0	0	0
Phy56		Prevotella_disiens	0	0	0	0	0	0	0	0	0.0116478	0	0	0	2.37615	0	0	0	0	0	0
Phy57		Bradyrhizobium	0.019413	0	0.0970648	0	0	0.427085	0	0	0.170834	0.333903	0	0.415437	0.066004	0.318372	0	0	0	0.252368	0.279547
Phy58		Bacillus	0	0	0	0	0	0	0	0	0	0.205777	0.256251	0	0.0155304	0.574623	0.609567	0.337785	0.20966	0.361081	0.372729
Phy59		Bacteria	0.151421	0.0388259	0	0	0	0	0	0	0	0	0	0.97453	0	0	0.229073	0	0.53968	0	0.691101
Phy60		Peptoniphilus	0	0	0	0	0	0	0	0	0.0310607	0	0	0	1.99177	0	0	0	0	0	0
Phy61		Enterococcus_faecalis	0	0.0737692	0	0	0	0.31449	0.322255	0.244603	1.19196	0.264016	0.159186	0	0	0	0	0.322255	0.124243	0.166951	0
Phy62		Acidovorax_caeni	0	0	0	0	0	0	0	0	0	0	0	0	0.00776518	0.737692	0.469793	0.636745	0	0.388259	0.427085
Phy63		Sediminibacterium	0.159186	0.0931822	0.22519	0	0.229073	0	0	0.306725	0.85417	0	0	0	0	0	0	0	0.349433	0	0
Phy64		Ruminococcaceae	0.0271781	0.112595	0	0.132008	0.260134	0.229073	0	0.469793	0.0892996	0.353316	0	0	0	0	0	0	0	0.462028	0
Phy65		Rhizobiales	0	0	0.0504737	0.128125	0.298959	0	0.240721	0.10483	0.0543563	0.100947	0	0	0.0427085	0.275664	0.0892996	0	0	0	0.55521
Phy66		Bradyrhizobiaceae	0.0155304	0	0	0	0.291194	0	0	0	0.108713	0	0	0	0	0.182482	0.190247	0	0.0698866	0	1.35891
Phy67		Moryella	0	0	0	0	0	0	0	0	0.0155304	0	0	0	3.43609	0	0	0	0	0	0
Phy68		Bacteroides_eggerthii	0	0.22519	0.353316	0	0	0.430968	0.20966	0	0	0.275664	0	0	0.0388259	0	0.143656	0	0	0	0
Phy69		Sediminibacterium	0	0	0	0.147538	0	0.349433	0.275664	0	0.0931822	0	0.12036	0	0.0271781	0	0	0.190247	0.244603	0	0.240721
Phy70		Acidovorax	0	0.0776518	0.0970648	0.279547	0	0	0	0.310607	0.240721	0.396024	0	0	0	0	0	0	0	0.291194	0.232955
Phy71		Gammaproteobacteria	0	0	0	0	0.248486	0	0	0	0	0	0	0	0	0	0	0.446498	0.163069	0.986178	0
Phy72		Peptostreptococcus_anaerobius	0	0	0	0	0	0	0	0	0.0232955	0	0	0	1.91412	0	0	0	0	0	0
Phy73		Bacteroides_dorei	0	0	0.0310607	0.353316	0	0	0.881348	0.283429	0.279547	0	0	0	0.0349433	0	0.19413	0	0	0	0
Phy74		Staphylococcus_aureus	0.0349433	0.19413	0.190247	0.248486	0	0	0.361081	0	0.547445	0	0.166951	0.353316	0	0	0	0	0	0	0
Phy75		Salinicola_halophilus	0	0.0698866	0	0.085417	0	0.112595	0.31449	0.155304	0.20966	0.287312	0	0.252368	0	0.100947	0.166951	0.566858	0	0.182482	0.135891
Phy76		Hydrogenophaga	0	0	0.108713	0	0	0.333903	0.310607	0	0.341668	0	0.201895	0	0.0465911	0	0.0232955	0	0	0.0815344	0
Phy77		Parabacteroides	0	0	0.353316	0.333903	0	0	0.384376	0	0.485324	0	0	0	0	0	0	0.407672	0	0	0
Phy78		Serratia	0	0	0	0	0	0	0	0	0	0.920174	0	0.337785	0.0621214	0.256251	0.10483	1.1376	0.22519	0.264016	0.559093
Phy79		Gardnerella_vaginalis	0	0	0	0	0.496972	0.10483	0	0.31449	0.570741	0	0	0.019413	0.0310607	0	0	0	0	0	0
Phy80		Bacteria	0	0	0	0	0	0.454263	0	0	0.264016	0	0	0	0	0	0	0.166951	0.597919	0	0
Phy81		Rhizobiales	0	0	0	0	0	0	0	0	0	0	0	0	0	0.462028	0.302842	0	0	0.100947	0.496972
Phy82		Undibacterium_oligocarboniphilum	0.0737692	0.147538	0	0.271781	0	0	0	0.217425	0	0.00388259	0	0	0	0.601802	0	0	0	0	0
Phy83		Aquicella	0	0	0.0465911	0	0.182482	0.535797	0.20966	0	0	0	0	0	0	0	0	0	0	0	0
Phy84		Clostridium_XlVa	0.0388259	0	0	0	0	0.388259	0	0	0.415437	0	0	0	0	0	0	0	0	0.473676	0
Phy85		Bacteria	0	0.0698866	0.0349433	0	0.0271781	0.205777	0	0.267899	0.0310607	0	0.0116478	0.100947	0	0.248486	0.00388259	0.0388259	0.019413	0.0737692	0
Phy86		Clostridium_XlVa	0	0	0	0	0	0	0.399907	0	0	0	0	0	0.0310607	0.279547	0	0	0.256251	0.221308	0
Phy87		Vampirovibrio	0	0	0.128125	0	0	0	0	0	0	0	0	0.811461	0	0	0	0	0	0	0.803696
Phy88		Clostridium_XlVa	0	0	0	0	0	0	0	0	0	0.590154	0	0	0	0	0	0.66004	0.306725	0	0
Phy89		Clostridium_XlVa	0	0	0	0	0	0	0	0	0.12036	0	0.520267	0	0.019413	0	0.535797	0.924057	0.100947	0	0.221308
Phy90		Lachnospiracea_incertae_sedis	0	0	0	0	0	0	0.43485	0	0.267899	0	0	0	0	0	0	0.516385	0	0	0
Phy91		Sediminibacterium	0	0	0	0	0.244603	0	0.489206	0	0.442615	0	0	0	0	0	0.0310607	0	0	0	0
Phy92		Microbacterium_ginsengisoli	0	0	0.248486	0	0	0	0.22519	0.217425	0	0	0.415437	0	0	0	0	0	0	0	0
Phy93		Haemophilus_parainfluenzae	0	0	0	0.0271781	0	0	0.718279	0	0	0.00388259	0	0	0	0	0.0232955	0.267899	0	0.0116478	0.0504737
Phy94		Ralstonia	0.124243	0.163069	0	0	0	0	0.260134	0	0	0	0	0	0	0.205777	0	0	0	0	0.264016
Phy95		Pseudomonas_stutzeri	0	0	0	0	0.100947	0	0	1.29679	0	0	0	0	0	0	0	0	0	0	0
Phy96		Streptococcus	0.0349433	0	0.155304	0	0	0	0.617332	0	0.00776518	0.0271781	0	0	0.00776518	0.0155304	0.112595	0	0.0349433	0.019413	0
Phy97		Geothrix	0.0116478	0	0.166951	0	0.62898	0	0	0	0	0	0	0	0	0	0.302842	0	0	0	0
Phy98		Bacteria	0.0155304	0.186364	0.0465911	0	0.0970648	0.0504737	0	0.22519	0	0	0.155304	0	0	0.0815344	0	0.170834	0	0.0970648	0
Phy99		Lactobacillus_gasseri	0	0	1.5841	0	0	0	0	0	0	0	0	0	0	0	0	0	0	0	0
Phy100		Curvibacter	0	0	0	0.353316	0.100947	0	0	0	0.108713	0	0	0	0.0155304	0	0.462028	0	0	0	0
Phy101		Methylobacillus_glycogenes	0	0.066004	0	0.423202	0	0	0	0.116478	0	0	0	0	0.0155304	0	0	0.174717	0.0931822	0	0
Phy102		Clostridium_XlVa	0	0	0	0	0	0	0	0	0	0	0.520267	0.698866	0	0	0	0	0	0	0
Phy103		Bacillus	0	0	0	0	0	0	0	0	0	0.337785	1.19196	0.155304	0	0.20966	0	0.372729	0	0	0
Phy104		Saccharibacteria_genera_incertae_sedis	0	0.10483	0	0	0	0.302842	0.108713	0	0.0543563	0	0	0	0	0	0	0	0	0.264016	0
Phy105		Coprococcus_eutactus	0	0	0	0	0	0	0	0	0.990061	0	0.302842	0	0	0	0	0	0	0	0
Phy106		Staphylococcus_epidermidis/capitis	0	0	0	0	0.0349433	0	0.924057	0	0	0	0	0	0.0465911	0	0	0.244603	0.143656	0	0
Phy107		Achromobacter	0	0	0	0	0	0.205777	0	0	0.240721	0	0	0	0	0	0.124243	0	0.232955	0	0.128125
Phy108		Sediminibacterium	0	0	0.260134	0.201895	0	0	0	0.128125	0	0	0	0	0	0	0	0	0	0.275664	0
Phy109		Dialister_micraerophilus	0.0116478	0	0	0	0.368846	0	0	0.0776518	0	0	0	0	0.267899	0	0	0	0	0	0
Phy110		Gp2	0	0	0	0	0	0	0	0	0	0	0	0	0	0	0.252368	0.438733	0	0.232955	0
Phy111		Acidovorax_facilis	0.0427085	0	0	0.248486	0	0	0	0.217425	0	0.198012	0.163069	0.139773	0	0	0	0	0	0	0
Phy112		Novosphingobium_hassiacum	0	0	0	0	0	0	0	0.0504737	0	0.0931822	0	0.151421	0	0	0	0	0.0621214	0.139773	0.361081
Phy113		Escherichia/Shigella	0	0	0	0.182482	0.12036	0	0	0.562976	0	0	0	0	0	0	0	0	0	0	0.361081
Phy114		Burkholderia	0	0	0	0	0	0	0	0	0	0	0	0.322255	0	0.170834	0.396024	0	0	0	0
Phy116		Clostridium_XlVa	0	0.019413	0	0	0	0.679453	0.326138	0	0	0	0	0.52415	0.0427085	0	0	0	0	0	0.326138
Phy117		Sediminibacterium	0	0	0	0	0	0	0.427085	0	0	0	0	0	0	0.248486	0	0	0	0	0
Phy118		Enterobacteriaceae	0	0	0	0	0	0.240721	0	0.244603	0.128125	0	0	0	0	0	0	0	0	0	0
Phy119		Lactobacillus	6.94595	0	0	0	0	0	0.0116478	0	0	0	0	0	0	0.00776518	0	0	0	0	0
Phy120		Variovorax	0	0	0	0	0	0	0	0	0	0.520267	0	0	0	0.232955	0	0	0	0	0
Phy121		Prevotella_copri	0	0	0	0	0	0	0.415437	0	0.826992	0.0232955	0	0	0	0	0	0	0	0	0
Phy122		Rhizobiales	0	0	0	0	0	0	0.384376	0	0.0388259	0	0	0	0	0	0	0	0	0.116478	0
Phy123		Novosphingobium	0	0.0698866	0.0232955	0	0.0776518	0	0	0	0	0	0	0	0	0.174717	0.108713	0	0	0.155304	0
Phy124		Ruminococcus	0	0	0	0.0931822	0	0	0.108713	0	0	0	0	0	0	0.12036	0	0.310607	0	0.182482	0.108713
Phy125		Roseburia_intestinalis	0	0	0	0	0	0	0.430968	0	0	0	0	0	0	0.283429	0	0.232955	0	0	0
Phy126		Enterobacteriaceae	0	0	0	0	0	0	0	0	0	0	0	0	0.0116478	0	0.267899	0	0	0.364964	0
Phy127		Acinetobacter_johnsonii	0	0	0	0	0	0	0	0	0	0.240721	0	0.442615	0	0	0	0	0	0	0
Phy128		Roseburia_faecis	0	0	0	0	0	0	0.462028	0	0.582389	0	0	0	0	0	0	0	0.174717	0	0
Phy130		Fusobacterium_nucleatum	0	0	0	0	0	0	0	0	0.531915	0	0	0	0	0	0	0	0.33002	0	0
Phy131		Enterobacteriaceae	0	0	0	0	0	0	0	0	0	0	0	0	0	0	0.306725	0.45038	0	0	0
Phy132		Anaerostipes_hadrus	0	0	0.143656	0	0	0	0	0	0	0.201895	0	0	0	0	0.399907	0	0	0	0
Phy133		Bacteroides	0	0	0	0.143656	0	0	0	0	0.469793	0	0.45038	0	0	0	0	0	0	0	0
Phy134		Alphaproteobacteria	0	0	0	0	0.198012	0.0543563	0	0	0	0.139773	0	0	0	0.166951	0	0	0	0	0.275664
Phy135		Abiotrophia	0	0	0	0	0	0	0	0.0388259	0.0155304	0	0.112595	0.0116478	0	0	0.151421	0.112595	0	0	0.135891
Phy136		Collinsella_aerofaciens	0	0	0.380494	0	0	0	0.326138	0	0.100947	0	0	0	0	0	0	0.135891	0	0	0
Phy137		Comamonadaceae	0	0	0	0	0	0	0	0	0	0	0	0	0	0	0	0.264016	0	0	0.31449
Phy138		Stenotrophomonas_maltophilia	0	0	0	0	0	0	0	0	0	0	0	0	0.0232955	0.232955	0.108713	0	0.124243	0	0
Phy139		Faecalibacterium_prausnitzii	0	0	0.085417	0	0	0	0.601802	0.244603	0.174717	0	0	0	0	0	0	0	0	0	0
Phy140		Enterobacteriaceae	0	0	0	0	0	0	0	0	0	0	0	0	0	0	0.465911	0.163069	0.19413	0.108713	0
Phy141		Enterobacteriaceae	0.108713	0.12036	0.0815344	0.0815344	0.31449	0.201895	0.528032	0.306725	0.411555	0.372729	0.0970648	0.229073	0.0388259	0.333903	0.430968	0.186364	0.399907	0.531915	0.493089
Phy142		Methylophilus	0.0116478	0	0	0	0	0	0	0	0	0	0	0.132008	0	0.132008	0	0	0	0	0.163069
Phy143		Corynebacterium	0	0	0	0	0.0931822	0	0	0.287312	0	0	0	0	0	0.00388259	0.143656	0	0	0	0
Phy144		Prevotella_oris	0	0	0	0	0	0	0.271781	0	0.108713	0	0	0	0	0	0	0	0	0	0
Phy145		Bilophila_wadsworthia	0	0	0	0	0	0	0	0	0	0	0.333903	0	0	0	0.252368	0	0	0	0
Phy146		Ruminococcaceae	0	0	0.302842	0	0	0	0	0	0	0	0	0	0	0	0	0.326138	0	0	0
Phy147		Deltaproteobacteria	0	0	0	0	0	0	0	0	0.291194	0	0	0.427085	0	0	0	0	0	0	0
Phy148		Novosphingobium	0	0	0	0	0	0	0	0	0.0815344	0	0	0	0	0.066004	0	0	0	0	0.275664
Phy149		Escherichia/Shigella	0	0	0.380494	0.0388259	0	0	0.0892996	0	0.147538	0	0	0	0	0	0	0	0.0271781	0.163069	0
Phy150		Parcubacteria_genera_incertae_sedis	0.019413	0	0.108713	0.0465911	0	0	0	0	0	0	0	0	0	0	0	0.116478	0	0.0310607	0
Phy151		Faecalibacterium_prausnitzii	0	0	0.201895	0	0	0	0	0	0	0.0698866	0	0	0	0	0	0	0	0	0.128125
Phy152		Lachnospiracea_incertae_sedis	0	0	0.271781	0	0	0	0.33002	0	0	0	0	0	0	0	0	0	0	0	0
Phy153		Caulobacter	0	0	0	0	0.132008	0	0	0	0	0.0815344	0	0	0.0155304	0.0970648	0	0	0	0	0
Phy154		Clostridium_XlVa	0	0.108713	0.155304	0	0	0	0	0	0.0815344	0	0.349433	0	0.0349433	0	0.147538	0.201895	0.151421	0	0
Phy155		Clostridium_XlVa	0	0	0.128125	0	0.19413	0	0	0	0	0	0	0	0	0	0.306725	0	0	0	0
Phy156		Faecalibacterium	0	0	0.298959	0	0	0	0.271781	0	0.135891	0	0	0	0	0.10483	0	0	0	0	0
Phy157		Pseudoxanthomonas_mexicana	0	0	0	0	0.252368	0.0388259	0	0.174717	0	0	0	0	0	0	0	0	0	0	0
Phy158		Faecalibacterium_prausnitzii	0	0	0	0	0	0	0	0	0.0465911	0.0232955	0	0	0	0.221308	0	0	0	0	0
Phy159		Neisseria	0	0	0	0.0232955	0	0	0	0.0349433	0	0	0.0465911	0.0465911	0	0.0116478	0.0116478	0.0776518	0.019413	0	0.0349433
Phy160		Faecalibacterium_prausnitzii	0	0	0	0.0427085	0	0	0	0	0	0	0	0	0	0.198012	0	0.155304	0	0	0
Phy161		Actinomyces	0	0	0	0	0	0	0.182482	0	0	0	0	0	0	0	0	0	0	0	0
Phy163		Streptococcus	0	0	0	0.10483	0	0	0	0	0	0	0	0	0	0	0	0	0	0	0
Phy164		Streptococcus	0	0	0	0	0	0	0.159186	0	0.0116478	0	0	0	0	0	0	0	0	0	0
Phy165		Enterobacteriaceae	0	0	0	0	0	0	0	0	0.147538	0	0	0	0	0	0	0	0	0	0
Phy166		Gemella	0	0	0.0155304	0	0	0	0.100947	0	0	0	0	0	0	0	0	0	0	0	0
Phy167		Granulicatella	0	0	0	0	0.00388259	0.00388259	0	0	0	0.0271781	0	0	0	0.00388259	0	0	0.0271781	0.0232955	0
Phy168		Abiotrophia	0	0	0	0	0	0	0	0	0	0	0.0271781	0	0	0	0.0504737	0.0504737	0	0	0
Phy169		Streptococcus_pneumoniae/mitis	0.0155304	0	0.0815344	0	0.00776518	0	0.00388259	0.0388259	0.0155304	0	0	0	0	0	0	0	0.019413	0.0155304	0.0776518
Phy170		Streptococcus	0	0	0	0.0970648	0	0	0	0	0	0	0	0	0	0	0	0	0.0155304	0.0155304	0
Phy171		Bacteroides	0	0	0.0271781	0.0465911	0.20966	0	0.112595	0.0155304	0.019413	0.19413	0.0504737	0.295077	0	0.128125	0.147538	0.361081	0.066004	0.0349433	0.0892996
Phy172		Bacteria	0	0	0	0	0	0.0388259	0	0	0	0	0	0	0	0.0310607	0.0388259	0	0	0	0
Phy173		Rothia_dentocariosa	0	0	0	0	0	0	0	0	0	0	0	0	0	0	0	0.10483	0	0	0
Phy174		Bacteroides	0	0.0116478	0.0232955	0.0155304	0.0349433	0.0310607	0.00388259	0.00388259	0.0116478	0.0116478	0.0349433	0.019413	0	0.00776518	0.019413	0.0271781	0.0155304	0.019413	0.019413
Phy175		Lactobacillus	0.0427085	0	0.0892996	0.0310607	0	0	0	0	0	0.00388259	0	0	0	0.0155304	0.0465911	0	0.0116478	0	0
Phy177		Lactobacillus	0	0	0.0116478	0.0155304	0	0	0	0	0	0	0	0	0	0	0.62898	0	0	0	0
Phy178		Streptococcus_mutans	0	0	0	0	0	0.0349433	0	0	0	0	0	0	0	0	0	0	0	0	0
Phy179		Granulicatella	0	0	0.0310607	0	0	0	0	0.0116478	0	0	0	0	0	0	0	0	0	0	0
Phy180		Clostridium_XlVa	0	0.0310607	0.0465911	0.0543563	0.0388259	0.0388259	0.0737692	0	0	0	0	0	0	0	0	0	0.0970648	0.0543563	0.0815344
Phy181		Rothia_mucilaginosa	0	0	0	0	0	0	0	0	0.0698866	0	0	0	0	0.0155304	0	0	0.0310607	0	0
Phy182		Pelomonas	0	0.0116478	0	0	0	0	0.0232955	0.0310607	0	0	0	0	0	0	0	0.135891	0.0582389	0	0
Phy185		Lactobacillus	0	0	0.240721	0.0543563	0	0	0	0	0	0.0116478	0	0	0	0	0	0	0	0	0
Phy186		Bacteroides	0	0	0	0.0116478	0.0155304	0.0116478	0.0155304	0.0155304	0.0155304	0.0232955	0	0	0	0.0116478	0.00776518	0.0271781	0.00776518	0.019413	0.0232955
Phy187		Enterobacteriaceae	0	0	0	0	0	0	0.0155304	0.0116478	0.00388259	0.0155304	0	0.0155304	0	0	0.0155304	0	0	0.0232955	0.0232955
Phy188		Pelomonas	0	0.00776518	0	0	0	0.0271781	0	0	0	0.0737692	0	0	0	0	0	0.0388259	0	0	0.0271781
Phy189		Sediminibacterium	0	0	0	0	0.0504737	0	0	0.0310607	0	0.0582389	0	0	0	0.0116478	0	0.108713	0	0	0
